# Supplementary material for: Histone deacetylase-mediated tumor microenvironment characteristics and synergistic immunotherapy in gastric cancer
Source: Theranostics. 2023 Aug 18;13(13):4574–600. doi: 10.7150/thno.86928 (PMC10465215; doi:10.7150/thno.86928)
Supplement: Supplementary file 1 — Supplementary figures and tables. [file thnov13p4574s1.zip]

Archive with 7 entries (7 files):
- Supplementary figures.pdf
- TableS 1.xlsx
- TableS 2.xlsx
- TableS 3.xlsx
- TableS 4.xlsx
- TableS 5.xlsx
- TableS 6.xlsx
