# Supplementary material for: Histone deacetylase-mediated tumor microenvironment characteristics and synergistic immunotherapy in gastric cancer
Source: Theranostics. 2023 Aug 18;13(13):4574–600. doi: 10.7150/thno.86928 (PMC10465215; doi:10.7150/thno.86928)
Supplement: Supplementary file 1 — Supplementary figures and tables. [file thnov13p4574s1.zip › TableS 1.xlsx]

## Sheet: Sheet1
sTable 1 Gastric cancer data sets included in this study
Databases	Series accession numbers	Platform	No. of input patients	Region	Survivval Outcome
GEO	GSE84437	Illumina HumanHT-12 V3.0 expression beadchip	431	Korea	OS
GEO	GSE34942	Affymetrix Human Genome U133 Plus 2.0 Array	56	Singapore	OS
GEO	GSE15459	Affymetrix Human Genome U133 Plus 2.0 Array	191	Singapore	OS
GEO	GSE57303	Affymetrix Human Genome U133 Plus 2.0 Array	70	China	OS
GEO	GSE62254	Affymetrix Human Genome U133 Plus 2.0 Array	300	Asia	OS
TCGA	TCGA-STAD	Illumina RNAseq	374	NA	OS
ENA	PRJEB25780	Illumina HiSeq 2500	45	Korea	NA
ENA	PRJEB40416	Illumina HiSeq 2500	14	Korea	NA
