# Supplementary material for: Histone deacetylase-mediated tumor microenvironment characteristics and synergistic immunotherapy in gastric cancer
Source: Theranostics. 2023 Aug 18;13(13):4574–600. doi: 10.7150/thno.86928 (PMC10465215; doi:10.7150/thno.86928)
Supplement: Supplementary file 1 — Supplementary figures and tables. [file thnov13p4574s1.zip › TableS 2.xlsx]

## Sheet: Sheet1
sTable 2 The prognostic value of histone deacetylases expression in gastric cancer
Gene	HR	HR.95L	HR.95H	P-value
HDAC1	0.751728	0.623896	0.905752	0.00269199
HDAC10	0.766498	0.548398	1.07134	0.119565
HDAC11	1.21425	0.974912	1.51234	0.0830742
HDAC2	0.945609	0.786727	1.13658	0.551245
HDAC3	0.834753	0.627277	1.11085	0.215391
HDAC4	1.12615	0.979958	1.29415	0.0940134
HDAC5	1.53517	1.11208	2.11922	0.00916739
HDAC6	0.871583	0.683165	1.11197	0.268742
HDAC7	0.955032	0.703837	1.29588	0.767629
HDAC8	0.731429	0.596553	0.896798	0.00263547
HDAC9	1.15401	0.960373	1.38668	0.126388
SIRT1	0.992921	0.845348	1.16626	0.931042
SIRT2	1.13445	0.89951	1.43075	0.286666
SIRT3	0.657077	0.483324	0.893293	0.00736005
SIRT4	1.17778	0.935578	1.48268	0.163605
SIRT5	0.747207	0.547117	1.02047	0.0668744
SIRT6	0.454748	0.325805	0.634722	3.62354e-06
SIRT7	0.87757	0.73445	1.04858	0.150508
