# Supplementary material for: Histone deacetylase-mediated tumor microenvironment characteristics and synergistic immunotherapy in gastric cancer
Source: Theranostics. 2023 Aug 18;13(13):4574–600. doi: 10.7150/thno.86928 (PMC10465215; doi:10.7150/thno.86928)
Supplement: Supplementary file 1 — Supplementary figures and tables. [file thnov13p4574s1.zip › TableS 3.xlsx]

## Sheet: Sheet1
sTable 3 Differentially enriched pathways in HDAC clusters
	HDAC cluster-A VS HDAC cluster-B						HDAC cluster-A VS HDAC cluster-C						HDAC cluster-B VS HDAC cluster-C
	logFC	AveExpr	t	P.Value	adj.P.Val	B	logFC	AveExpr	t	P.Value	adj.P.Val	B	logFC	AveExpr	t	P.Value	adj.P.Val	B
KEGG_ABC_TRANSPORTERS	0.040064	0.00676169	3.194	0.00146193	0.0020739	-2.39076	0.0265953	0.0167571	1.97517	0.0486881	0.0582348	-5.31315	-0.0134687	-0.00461943	-1.04061	0.298398	0.350044	-6.55859
KEGG_ACUTE_MYELOID_LEUKEMIA	0.0505049	-0.0171726	3.73061	0.000205465	0.000305692	-0.566084	-0.03098	0.0271605	-1.96099	0.0503231	0.0597995	-5.34079	-0.0814849	-0.00467882	-5.92715	4.72863e-09	1.37355e-08	9.96897
KEGG_ADHERENS_JUNCTION	0.0954078	-0.00781858	6.96356	7.26794e-12	1.75004e-11	15.9961	0.0271242	0.0337971	1.75266	0.0801493	0.0946279	-5.7242	-0.0682836	-0.0198547	-4.86061	1.43005e-06	3.27124e-06	4.46735
KEGG_ADIPOCYTOKINE_SIGNALING_PATHWAY	0.0627729	0.000245705	6.05385	2.23606e-09	4.64999e-09	10.4059	0.0403367	0.0165625	3.49524	0.000507097	0.000736498	-1.2222	-0.0224361	-0.0170316	-2.11121	0.0350898	0.0482814	-4.8868
KEGG_ALANINE_ASPARTATE_AND_GLUTAMATE_METABOLISM	-0.226741	-0.0228363	-15.0281	8.33635e-45	2.17936e-43	90.9953	-0.213669	-0.0483375	-13.1301	5.85092e-35	2.14144e-33	68.5837	0.013072	0.0678528	0.857882	0.391236	0.436562	-6.7309
KEGG_ALDOSTERONE_REGULATED_SODIUM_REABSORPTION	0.0620611	-0.00237962	4.86514	1.39506e-06	2.45477e-06	4.18068	0.00190737	0.032432	0.141558	0.887474	0.907306	-7.24123	-0.0601538	-0.00366099	-4.51914	7.22878e-06	1.55631e-05	2.92091
KEGG_ALLOGRAFT_REJECTION	0.0912578	-0.03887	3.03324	0.00250306	0.00344407	-2.8839	-0.0959933	0.0609209	-3.15343	0.00169088	0.00236207	-2.33492	-0.187251	0.000355435	-6.23098	7.78388e-10	2.33516e-09	11.7179
KEGG_ALPHA_LINOLENIC_ACID_METABOLISM	-0.0524427	0.0115485	-2.91324	0.00368354	0.00495653	-3.2358	-0.0298769	-0.00396328	-1.50713	0.132281	0.151297	-6.12134	0.0225659	0.0243924	1.20425	0.228878	0.275557	-6.37622
KEGG_ALZHEIMERS_DISEASE	-0.0736498	-0.0204717	-5.30389	1.49403e-07	2.76168e-07	6.33236	-0.136177	0.0040933	-10.0109	5.53917e-22	5.63149e-21	39.0554	-0.0625274	0.0367703	-4.35889	1.49263e-05	3.10399e-05	2.2319
KEGG_AMINO_SUGAR_AND_NUCLEOTIDE_SUGAR_METABOLISM	-0.059984	-0.0413382	-3.99665	7.06042e-05	0.000114341	0.43958	-0.183888	0.0145694	-11.2886	5.00461e-27	1.0176e-25	50.5213	-0.123904	0.0356487	-7.87752	1.19488e-14	6.43125e-14	22.5279
KEGG_AMINOACYL_TRNA_BIOSYNTHESIS	-0.381916	-0.00721185	-16.394	7.70126e-52	3.52333e-50	107.078	-0.225581	-0.116241	-8.61588	5.6505e-17	2.52205e-16	27.697	0.156335	0.0896534	6.50967	1.39053e-10	4.71235e-10	13.3911
KEGG_AMYOTROPHIC_LATERAL_SCLEROSIS_ALS	-0.015765	-0.00223607	-1.52929	0.126614	0.147582	-6.28168	-0.0256994	0.00132508	-2.34223	0.0194813	0.0242522	-4.52932	-0.00993445	0.0085813	-0.931466	0.351917	0.402505	-6.66549
KEGG_ANTIGEN_PROCESSING_AND_PRESENTATION	-0.0114595	-0.030536	-0.519065	0.603869	0.635103	-7.31246	-0.0985792	0.0113574	-4.38922	1.33515e-05	2.2012e-05	2.20373	-0.0871196	0.0105727	-3.95257	8.47442e-05	0.000158247	0.591132
KEGG_APOPTOSIS	-0.0275479	-0.0274968	-1.93502	0.0533644	0.0642479	-5.58315	-0.138147	0.024594	-9.42791	8.00595e-20	6.10454e-19	34.1529	-0.110599	0.0302025	-7.60686	8.56322e-14	3.73112e-13	20.6012
KEGG_ARACHIDONIC_ACID_METABOLISM	0.0404012	-0.0178866	2.69831	0.00712633	0.00951911	-3.83135	-0.0727254	0.0411625	-4.66948	3.69716e-06	6.63314e-06	3.42849	-0.113127	0.0120569	-7.75396	2.95694e-14	1.47232e-13	21.6412
KEGG_ARGININE_AND_PROLINE_METABOLISM	-0.108471	-0.0252657	-7.81179	1.90782e-14	5.21091e-14	21.8224	-0.15085	-0.0135415	-9.88868	1.59911e-21	1.46318e-20	38.0099	-0.0423786	0.0383551	-2.83651	0.00468583	0.00702875	-3.11722
KEGG_ARRHYTHMOGENIC_RIGHT_VENTRICULAR_CARDIOMYOPATHY_ARVC	0.159725	0.0101689	10.273	2.99452e-23	1.36999e-22	41.8067	0.120736	0.0427829	7.09473	3.52002e-12	1.07361e-11	16.87	-0.0389888	-0.0413243	-2.64273	0.0083984	0.0122953	-3.63991
KEGG_ASCORBATE_AND_ALDARATE_METABOLISM	-0.0305412	-0.0209893	-1.32678	0.184987	0.207684	-6.5695	-0.153303	0.036833	-6.2736	6.58527e-10	1.65083e-09	11.7672	-0.122762	0.0430399	-5.13254	3.65858e-07	9.17151e-07	5.77423
KEGG_ASTHMA	0.184596	-0.0241194	7.20934	1.37718e-12	3.45238e-12	17.6246	-0.0167648	0.0904627	-0.638804	0.523184	0.556644	-7.04793	-0.20136	-0.0185943	-7.73063	3.50388e-14	1.68739e-13	21.4751
KEGG_AUTOIMMUNE_THYROID_DISEASE	0.0769576	-0.015364	3.16637	0.00160612	0.00226092	-2.47728	-0.0172161	0.0374361	-0.68451	0.493907	0.528567	-7.01781	-0.0941737	-0.00880522	-3.84021	0.000133477	0.000237149	0.164529
KEGG_AXON_GUIDANCE	0.0688634	-0.00652302	6.53319	1.18938e-10	2.7207e-10	13.2646	0.0170041	0.0247803	1.41209	0.158422	0.17786	-6.25914	-0.0518593	-0.0141396	-4.78334	2.08198e-06	4.64638e-06	4.10814
KEGG_B_CELL_RECEPTOR_SIGNALING_PATHWAY	0.10397	-0.0416002	6.70302	4.01896e-11	9.42909e-11	14.3241	-0.085254	0.0602307	-4.63686	4.30824e-06	7.58084e-06	3.28228	-0.189224	-0.00694318	-11.8248	1.14016e-29	4.17299e-28	56.5472
KEGG_BASAL_CELL_CARCINOMA	0.0708634	0.010302	4.86964	1.36461e-06	2.4245e-06	4.20187	0.0654505	0.018925	4.10179	4.6412e-05	7.32189e-05	1.02177	-0.00541294	-0.0174887	-0.376472	0.706674	0.738979	-7.02624
KEGG_BASAL_TRANSCRIPTION_FACTORS	-0.119867	-0.0139264	-6.58423	8.60593e-11	1.99352e-10	13.5804	-0.106002	-0.0308288	-5.71186	1.72824e-08	3.81046e-08	8.59536	0.0138651	0.0311229	0.744005	0.45711	0.503073	-6.82154
KEGG_BASE_EXCISION_REPAIR	-0.371138	-0.0185456	-18.9889	6.26422e-66	1.14635e-63	139.308	-0.254991	-0.106898	-11.5236	5.34743e-28	1.22322e-26	52.7312	0.116147	0.0904725	5.7302	1.46097e-08	4.05088e-08	8.87772
KEGG_BETA_ALANINE_METABOLISM	-0.00134229	-0.0191728	-0.0768934	0.938729	0.938729	-7.44393	-0.0878041	0.0232479	-4.66427	3.78891e-06	6.73175e-06	3.40505	-0.0864618	0.0173729	-4.86094	1.42775e-06	3.27124e-06	4.46889
KEGG_BIOSYNTHESIS_OF_UNSATURATED_FATTY_ACIDS	-0.154124	-0.0207997	-8.69374	2.2002e-17	7.32067e-17	28.4771	-0.177399	-0.0223128	-9.06127	1.63416e-18	9.34536e-18	31.1828	-0.0232751	0.0542268	-1.30142	0.19352	0.236094	-6.25539
KEGG_BLADDER_CANCER	-0.115977	-0.0392577	-8.42627	1.82033e-16	5.64611e-16	26.3965	-0.183595	-0.0157483	-12.062	2.86029e-30	8.72388e-29	57.9024	-0.0676184	0.0380474	-4.6814	3.39005e-06	7.47444e-06	3.64254
KEGG_BUTANOATE_METABOLISM	-0.105896	-0.035452	-5.54755	4.02094e-08	7.7456e-08	7.6016	-0.188822	-0.00356403	-9.21355	4.71982e-19	2.97837e-18	32.4055	-0.0829268	0.0439489	-4.2214	2.73062e-05	5.49125e-05	1.65958
KEGG_CALCIUM_SIGNALING_PATHWAY	0.150404	0.0101234	11.7481	2.29003e-29	1.82206e-28	55.7415	0.124937	0.0353021	9.08215	1.37955e-18	8.41527e-18	31.3495	-0.0254679	-0.0430445	-2.0076	0.0450499	0.0601762	-5.09781
KEGG_CARDIAC_MUSCLE_CONTRACTION	0.00564337	0.0201858	0.411926	0.680511	0.707577	-7.36221	0.0432147	0.00217782	2.99258	0.00287525	0.00392664	-2.82019	0.0375713	0.00215994	2.75298	0.00605058	0.00900208	-3.34696
KEGG_CELL_ADHESION_MOLECULES_CAMS	0.205007	-0.0236165	11.8242	1.06886e-29	9.31431e-29	56.4962	0.00208669	0.0934499	0.111699	0.911098	0.926283	-7.245	-0.20292	-0.0260958	-11.425	5.96389e-28	1.81899e-26	52.6446
KEGG_CELL_CYCLE	-0.203079	-0.0308785	-10.9473	5.65238e-26	3.44795e-25	48.0094	-0.202302	-0.0483413	-10.144	1.72787e-22	1.97625e-21	40.2044	0.000777138	0.054895	0.0420425	0.966476	0.971786	-7.09584
KEGG_CHEMOKINE_SIGNALING_PATHWAY	0.133848	-0.0310367	9.39474	6.77698e-20	2.53099e-19	34.1782	-0.0428751	0.0671572	-2.70241	0.00707065	0.00911217	-3.63309	-0.176723	-0.0142483	-12.2109	2.29053e-31	1.39723e-29	60.4024
KEGG_CHRONIC_MYELOID_LEUKEMIA	0.0295097	-0.0179711	2.29956	0.0217473	0.0272586	-4.81748	-0.0402129	0.0188099	-2.74512	0.00622255	0.00807608	-3.5185	-0.0697226	-0.00147046	-5.24344	2.05987e-07	5.30924e-07	6.32627
KEGG_CITRATE_CYCLE_TCA_CYCLE	-0.217173	-0.0258516	-9.29218	1.61404e-19	5.9074e-19	33.322	-0.207876	-0.0486913	-8.39446	3.12642e-16	1.3003e-15	26.0155	0.00929744	0.0623519	0.38716	0.698749	0.734891	-7.02218
KEGG_COLORECTAL_CANCER	0.0995093	-0.0133825	8.74151	1.50027e-17	5.08424e-17	28.8542	-0.000609099	0.0442387	-0.0470703	0.962472	0.967761	-7.25011	-0.100118	-0.0139111	-8.71374	1.91906e-17	1.5269e-16	28.8342
KEGG_COMPLEMENT_AND_COAGULATION_CASCADES	0.190632	-0.0280948	11.6076	9.26516e-29	6.7821e-28	54.3574	-0.0269133	0.0949574	-1.52382	0.128058	0.147388	-6.09623	-0.217546	-0.0183943	-13.3793	1.03488e-36	1.89383e-34	72.5523
KEGG_CYSTEINE_AND_METHIONINE_METABOLISM	-0.130653	-0.0129581	-8.54088	7.40828e-17	2.42092e-16	27.2815	-0.115774	-0.0312668	-7.06702	4.23603e-12	1.27081e-11	16.689	0.0148797	0.0362419	1.01225	0.311749	0.363376	-6.5875
KEGG_CYTOKINE_CYTOKINE_RECEPTOR_INTERACTION	0.11332	-0.0204782	7.14195	2.1835e-12	5.32774e-12	17.1732	-0.0186695	0.0539833	-1.12659	0.260347	0.285291	-6.61938	-0.13199	-0.0136004	-8.26729	6.35378e-16	4.30645e-15	25.4018
KEGG_CYTOSOLIC_DNA_SENSING_PATHWAY	-0.131172	-0.0255492	-8.44627	1.55714e-16	4.91304e-16	26.5502	-0.159064	-0.0228603	-9.7207	6.76422e-21	5.6266e-20	36.588	-0.0278927	0.0416681	-1.78789	0.0742044	0.0963078	-5.51049
KEGG_DILATED_CARDIOMYOPATHY	0.210362	0.0101196	13.6385	5.47915e-38	7.71296e-37	75.4177	0.15296	0.0560507	8.87079	7.56047e-18	3.95305e-17	29.6753	-0.0574018	-0.0551799	-3.92717	9.39998e-05	0.000173757	0.493686
KEGG_DNA_REPLICATION	-0.356265	-0.0257974	-13.4206	5.92976e-37	7.23431e-36	73.0555	-0.286948	-0.0898615	-9.95972	8.64401e-22	8.32554e-21	38.6165	0.069317	0.0964011	2.6132	0.00915238	0.0131881	-3.71636
KEGG_DORSO_VENTRAL_AXIS_FORMATION	0.0864693	-0.0389738	5.67555	1.97707e-08	3.89037e-08	8.28939	-0.0795441	0.0499668	-4.44519	1.03882e-05	1.74113e-05	2.44262	-0.166013	-0.00655517	-10.2183	5.12807e-23	9.38437e-22	41.4496
KEGG_DRUG_METABOLISM_CYTOCHROME_P450	0.0532745	-0.0217941	2.6462	0.00831105	0.0107867	-3.96899	-0.100877	0.0585194	-4.78529	2.13213e-06	3.98143e-06	3.95523	-0.154152	0.0197621	-7.51763	1.61894e-13	6.73332e-13	19.9785
KEGG_DRUG_METABOLISM_OTHER_ENZYMES	-0.194817	4.61672e-05	-11.5792	1.22798e-28	8.64307e-28	54.0785	-0.173233	-0.0269575	-9.06921	1.53225e-18	9.04524e-18	31.2461	0.0215843	0.0736592	1.34526	0.178955	0.221275	-6.19783
KEGG_ECM_RECEPTOR_INTERACTION	0.250552	-0.0149822	12.4781	1.34209e-32	1.29264e-31	63.1144	0.0863589	0.0868637	3.89343	0.000109454	0.000169746	0.212392	-0.164193	-0.052885	-8.14302	1.63955e-15	1.00777e-14	24.4729
KEGG_ENDOCYTOSIS	-0.00701396	-0.0121823	-0.738242	0.460599	0.492922	-7.17502	-0.0487691	0.0077686	-4.52601	7.19508e-06	1.24217e-05	2.79266	-0.0417551	0.00816555	-4.01901	6.44378e-05	0.000122835	0.848953
KEGG_ENDOMETRIAL_CANCER	0.0173662	-0.00469928	1.40067	0.161727	0.186138	-6.46918	-0.00656347	0.00853319	-0.486672	0.626661	0.655308	-7.13321	-0.0239296	-0.0021047	-1.95541	0.0509111	0.0675126	-5.20011
KEGG_EPITHELIAL_CELL_SIGNALING_IN_HELICOBACTER_PYLORI_INFECTION	-0.0167613	-0.0335382	-1.39434	0.163628	0.187149	-6.47799	-0.129482	0.0205031	-10.0794	3.04499e-22	3.27784e-21	39.6455	-0.11272	0.0204706	-8.93668	3.16556e-18	2.75856e-17	30.6033
KEGG_ERBB_SIGNALING_PATHWAY	0.0197962	-0.00559498	1.93709	0.05311	0.0642479	-5.57916	0.00636295	0.00267831	0.583972	0.559449	0.588386	-7.08132	-0.0134332	-0.00839817	-1.33416	0.182563	0.224222	-6.21258
KEGG_ETHER_LIPID_METABOLISM	-0.0436937	-0.0226403	-3.09431	0.00204614	0.00283669	-2.69949	-0.13869	0.0204168	-9.21939	4.49861e-19	2.94016e-18	32.4527	-0.0949964	0.0354118	-6.8257	1.82572e-11	6.68214e-11	15.3671
KEGG_FATTY_ACID_METABOLISM	0.011605	-0.0281484	0.559728	0.575832	0.609117	-7.29058	-0.109933	0.0326164	-4.90175	1.21165e-06	2.28589e-06	4.49699	-0.121538	0.0175032	-5.60888	2.8793e-08	7.74869e-08	8.22235
KEGG_FC_EPSILON_RI_SIGNALING_PATHWAY	0.0437132	-0.0132321	3.8022	0.000155096	0.000236521	-0.302016	-0.0319603	0.027671	-2.3977	0.0167903	0.0210453	-4.39947	-0.0756735	-0.000277052	-6.46215	1.87368e-10	6.12291e-10	13.1011
KEGG_FC_GAMMA_R_MEDIATED_PHAGOCYTOSIS	0.0518948	-0.0263071	3.99422	7.13144e-05	0.000114478	0.430125	-0.0786211	0.0422631	-5.22848	2.33292e-07	4.7969e-07	6.08107	-0.130516	0.0059992	-9.71638	4.4039e-21	5.37276e-20	37.0678
KEGG_FOCAL_ADHESION	0.215699	-0.00996349	14.1167	2.72004e-40	4.97767e-39	80.681	0.089269	0.0703736	5.18999	2.84597e-07	5.72322e-07	5.88959	-0.12643	-0.0488033	-8.46898	1.33121e-16	1.01505e-15	26.9341
KEGG_FOLATE_BIOSYNTHESIS	-0.239124	-0.015934	-10.8752	1.12045e-25	5.85836e-25	47.3325	-0.209801	-0.0504712	-8.83034	1.04338e-17	5.30386e-17	29.3584	0.0293229	0.0732431	1.36867	0.171517	0.213521	-6.1663
KEGG_FRUCTOSE_AND_MANNOSE_METABOLISM	-0.225041	-0.0375968	-14.0656	4.8173e-40	8.01423e-39	80.1139	-0.263183	-0.0377614	-15.1598	1.90817e-44	1.74598e-42	90.213	-0.0381413	0.0736816	-2.2606	0.0240741	0.033889	-4.56409
KEGG_GALACTOSE_METABOLISM	-0.145565	-0.0160781	-9.8025	2.00247e-21	7.96633e-21	37.6546	-0.114753	-0.0434789	-7.16274	2.22912e-12	6.91404e-12	17.3167	0.0308124	0.0328142	2.03702	0.0420043	0.0569391	-5.03896
KEGG_GAP_JUNCTION	0.128292	-0.00360959	11.0278	2.62388e-26	1.65576e-25	48.7687	0.0577095	0.0419026	4.49323	8.35644e-06	1.42919e-05	2.64998	-0.0705822	-0.0286306	-6.14774	1.2859e-09	3.79549e-09	11.2309
KEGG_GLIOMA	0.0738645	-0.00541773	6.9149	1.00442e-11	2.38714e-11	15.6796	0.0264043	0.0241422	2.26698	0.0237315	0.0293437	-4.7007	-0.0474602	-0.016985	-4.32076	1.76776e-05	3.63483e-05	2.07144
KEGG_GLUTATHIONE_METABOLISM	-0.151374	-0.0470516	-10.2172	4.96667e-23	2.16405e-22	41.3066	-0.251006	-0.0107707	-15.6167	1.13767e-46	2.08193e-44	95.2875	-0.099632	0.0585811	-6.42407	2.37625e-10	7.629e-10	12.8702
KEGG_GLYCEROLIPID_METABOLISM	-0.0537146	-0.00355273	-4.19834	3.01226e-05	5.01131e-05	1.24618	-0.0575184	-0.00619927	-4.20995	2.92887e-05	4.70161e-05	1.45766	-0.00380386	0.0208027	-0.283019	0.777242	0.799074	-7.05689
KEGG_GLYCEROPHOSPHOLIPID_METABOLISM	-0.102764	0.00712199	-9.08092	9.42098e-19	3.31546e-18	31.5821	-0.017364	-0.0435327	-1.38735	0.165829	0.185041	-6.29354	0.0854004	0.0151547	7.61149	8.28344e-14	3.69724e-13	20.6336
KEGG_GLYCINE_SERINE_AND_THREONINE_METABOLISM	-0.0766764	-0.0123829	-4.96427	8.54544e-07	1.54833e-06	4.65166	-0.0819541	-0.0162357	-4.91099	1.15794e-06	2.20732e-06	4.54049	-0.00527763	0.0223206	-0.327995	0.743009	0.768195	-7.04322
KEGG_GLYCOLYSIS_GLUCONEOGENESIS	-0.117477	-0.0246209	-8.31997	4.15421e-16	1.26703e-15	25.5846	-0.166752	-0.0102611	-11.1626	1.63969e-26	3.00064e-25	49.3489	-0.0492758	0.0456877	-3.4317	0.000633192	0.00104391	-1.28658
KEGG_GLYCOSAMINOGLYCAN_BIOSYNTHESIS_CHONDROITIN_SULFATE	0.219757	-0.0298301	10.2066	5.46858e-23	2.32732e-22	41.2115	0.0539564	0.0702163	2.20907	0.027531	0.0338133	-4.82885	-0.1658	-0.0540082	-7.56302	1.17184e-13	4.98712e-13	20.2945
KEGG_GLYCOSAMINOGLYCAN_BIOSYNTHESIS_HEPARAN_SULFATE	0.00185305	-0.00481428	0.12454	0.900921	0.910876	-7.43914	0.000917652	-0.00419827	0.057374	0.954266	0.96481	-7.24958	-0.000935399	-0.00521068	-0.0644368	0.94864	0.959122	-7.09466
KEGG_GLYCOSAMINOGLYCAN_BIOSYNTHESIS_KERATAN_SULFATE	-0.0509599	-0.0182243	-2.68828	0.00734178	0.00966579	-3.85804	-0.108394	0.00574344	-5.24821	2.10585e-07	4.37922e-07	6.17974	-0.0574341	0.0272787	-3.14547	0.00172469	0.00267473	-2.20919
KEGG_GLYCOSAMINOGLYCAN_DEGRADATION	0.0656417	-0.00651928	3.43093	0.000634514	0.000921556	-1.61888	-0.00539974	0.0339495	-0.265103	0.791018	0.813237	-7.2162	-0.0710414	-0.00478831	-3.77138	0.000175332	0.000304156	-0.0909736
KEGG_GLYCOSPHINGOLIPID_BIOSYNTHESIS_GANGLIO_SERIES	0.27333	-0.00662266	13.2573	3.47993e-36	3.98017e-35	71.3005	0.105923	0.0987195	4.56495	6.01619e-06	1.04854e-05	2.96339	-0.167406	-0.0528452	-7.97607	5.75237e-15	3.18995e-14	23.2435
KEGG_GLYCOSPHINGOLIPID_BIOSYNTHESIS_GLOBO_SERIES	0.10032	-0.0313907	5.11069	4.07884e-07	7.46428e-07	5.36356	-0.0798499	0.0656788	-3.78566	0.00016805	0.000256276	-0.190465	-0.18017	0.00104632	-8.8435	6.75258e-18	5.61692e-17	29.8595
KEGG_GLYCOSPHINGOLIPID_BIOSYNTHESIS_LACTO_AND_NEOLACTO_SERIES	-0.124301	0.000191589	-7.24438	1.08216e-12	2.75048e-12	17.8608	-0.0942812	-0.0250309	-4.95475	9.33232e-07	1.83636e-06	4.74757	0.0300198	0.0403987	1.74847	0.0807978	0.103399	-5.57951
KEGG_GLYCOSYLPHOSPHATIDYLINOSITOL_GPI_ANCHOR_BIOSYNTHESIS	-0.200079	-0.0138275	-10.8154	1.97157e-25	1.00222e-24	46.7735	-0.150032	-0.0552753	-7.66971	6.62199e-14	2.28646e-13	20.7594	0.0500464	0.050173	2.63168	0.00867375	0.0125976	-3.66861
KEGG_GLYOXYLATE_AND_DICARBOXYLATE_METABOLISM	-0.223537	-0.0088254	-10.4327	6.96187e-24	3.4433e-23	43.2488	-0.136046	-0.0706664	-5.89825	6.01462e-09	1.39326e-08	9.61836	0.087491	0.0495397	3.82798	0.000140147	0.000246604	0.118819
KEGG_GNRH_SIGNALING_PATHWAY	0.0330499	0.00326269	3.35869	0.000822767	0.00118556	-1.85992	0.0267189	0.00915686	2.50493	0.0125008	0.0157768	-4.14002	-0.00633096	-0.00811473	-0.63246	0.527282	0.564284	-6.89785
KEGG_GRAFT_VERSUS_HOST_DISEASE	0.0317715	-0.0502921	1.03697	0.300085	0.332822	-6.91069	-0.166323	0.0498299	-5.42673	8.21531e-08	1.74814e-07	7.08782	-0.198095	0.018665	-6.57341	9.29407e-11	3.20908e-10	13.7829
KEGG_HEDGEHOG_SIGNALING_PATHWAY	0.0404468	0.00359342	3.34515	0.00086338	0.00123436	-1.90454	0.0219309	0.0161039	1.68939	0.0916425	0.107504	-5.83221	-0.0185159	-0.00584986	-1.47714	0.140064	0.17556	-6.01322
KEGG_HEMATOPOIETIC_CELL_LINEAGE	0.161022	-0.031641	7.77735	2.4553e-14	6.60766e-14	21.5746	-0.0343266	0.078001	-1.57579	0.115579	0.133867	-6.01627	-0.195348	-0.0186232	-9.45724	4.10691e-20	4.69728e-19	34.8722
KEGG_HISTIDINE_METABOLISM	0.0130925	-0.0196849	0.79478	0.426993	0.462365	-7.1318	-0.0884129	0.0313504	-4.93539	1.02692e-06	1.97818e-06	4.65573	-0.101505	0.0170007	-5.89257	5.77808e-09	1.62675e-08	9.77494
KEGG_HOMOLOGOUS_RECOMBINATION	-0.310686	-0.0121844	-14.7442	2.20658e-43	5.04755e-42	87.7436	-0.168392	-0.108315	-6.97284	7.91253e-12	2.26249e-11	16.0784	0.142295	0.0603247	6.62013	6.90284e-11	2.42927e-10	14.0722
KEGG_HUNTINGTONS_DISEASE	-0.123043	-0.0138448	-8.91574	3.66109e-18	1.26411e-17	30.244	-0.125736	-0.0228689	-8.61692	5.6048e-17	2.52205e-16	27.705	-0.00269291	0.0394406	-0.189189	0.849996	0.868991	-7.07892
KEGG_HYPERTROPHIC_CARDIOMYOPATHY_HCM	0.205717	0.0102063	13.6961	2.90597e-38	4.43161e-37	76.0467	0.147864	0.0559686	8.73771	2.17271e-17	1.07461e-16	28.6369	-0.0578531	-0.0529363	-4.08092	4.9746e-05	9.58265e-05	1.09288
KEGG_INOSITOL_PHOSPHATE_METABOLISM	0.0451545	0.00275935	3.73355	0.000203123	0.000304684	-0.555329	0.0376726	0.0102378	2.87868	0.00412978	0.00547644	-3.14889	-0.00748184	-0.013271	-0.617185	0.537303	0.571666	-6.90733
KEGG_INSULIN_SIGNALING_PATHWAY	0.0491188	-0.00554169	5.54769	4.01778e-08	7.7456e-08	7.60236	0.0217002	0.0120778	2.19722	0.0283707	0.0346123	-4.85468	-0.0274186	-0.0149571	-3.1683	0.0015965	0.00249709	-2.13847
KEGG_INTESTINAL_IMMUNE_NETWORK_FOR_IGA_PRODUCTION	0.136736	-0.0396309	5.39505	9.19798e-08	1.75337e-07	6.80104	-0.0950351	0.085886	-3.61977	0.000318701	0.000474166	-0.789467	-0.231771	-0.00116149	-9.24297	2.51308e-19	2.55496e-18	33.0918
KEGG_JAK_STAT_SIGNALING_PATHWAY	0.0789673	-0.00693554	6.09167	1.78644e-09	3.75768e-09	10.6243	0.0172772	0.0300538	1.26369	0.206811	0.229373	-6.45645	-0.0616901	-0.0147451	-4.64507	4.02451e-06	8.76768e-06	3.47888
KEGG_LEISHMANIA_INFECTION	0.0909845	-0.0524201	4.04628	5.74454e-05	9.38617e-05	0.63454	-0.135893	0.0668413	-5.8375	8.51096e-09	1.94688e-08	9.2817	-0.226877	0.00340954	-10.1924	6.48119e-23	1.07823e-21	41.2191
KEGG_LEUKOCYTE_TRANSENDOTHELIAL_MIGRATION	0.179214	-0.0198384	13.4278	5.47939e-37	7.16235e-36	73.1338	0.0135385	0.0767363	0.888798	0.374453	0.405473	-6.8578	-0.165675	-0.0268801	-12.0511	1.16658e-30	5.33712e-29	58.7962
KEGG_LINOLEIC_ACID_METABOLISM	-0.0784859	-0.00248661	-3.63148	0.000301011	0.000444234	-0.923754	-0.103252	0.00309525	-4.45789	9.80935e-06	1.66214e-05	2.49723	-0.0247657	0.041093	-1.1622	0.245529	0.293672	-6.42561
KEGG_LONG_TERM_DEPRESSION	0.0787578	0.0023765	7.98211	5.4074e-15	1.59606e-14	23.0611	0.0436604	0.0262663	4.27508	2.20885e-05	3.57716e-05	1.72531	-0.0350975	-0.0164094	-3.66843	0.000261582	0.00043917	-0.464831
KEGG_LONG_TERM_POTENTIATION	0.108013	0.00608594	9.72568	3.92153e-21	1.5269e-20	36.9909	0.085643	0.0261751	7.36288	5.69263e-13	1.86027e-12	18.6522	-0.0223698	-0.0303988	-2.03186	0.0425256	0.057222	-5.04934
KEGG_LYSINE_DEGRADATION	-0.0965048	-0.00827146	-6.25849	6.5415e-10	1.44228e-09	11.6024	-0.0579539	-0.0353528	-3.40857	0.00069498	0.000993604	-1.51481	0.0385509	0.0166015	2.45097	0.0144778	0.0205383	-4.12139
KEGG_LYSOSOME	0.0233659	-0.0467633	1.35567	0.175613	0.198378	-6.53092	-0.159402	0.0451118	-8.4092	2.79297e-16	1.18864e-15	26.1264	-0.182767	0.0193798	-10.5502	2.46591e-24	5.01401e-23	44.438
KEGG_MAPK_SIGNALING_PATHWAY	0.0956162	0.00385656	10.9394	6.09452e-26	3.58386e-25	47.9349	0.0679389	0.0255141	6.97582	7.75866e-12	2.2537e-11	16.0976	-0.0276774	-0.0251641	-3.22324	0.0013232	0.00208746	-1.96624
KEGG_MATURITY_ONSET_DIABETES_OF_THE_YOUNG	-0.124477	0.0265761	-6.14909	1.26745e-09	2.69702e-09	10.9583	-0.0231003	-0.0337641	-1.01819	0.30898	0.336568	-6.73502	0.101377	0.0371664	4.98785	7.61745e-07	1.8342e-06	5.07058
KEGG_MELANOGENESIS	0.122989	0.00336479	11.6674	5.11807e-29	3.90253e-28	54.9451	0.0821286	0.0338098	6.79755	2.48555e-11	6.99777e-11	14.9606	-0.0408604	-0.0317753	-3.96952	7.90531e-05	0.000149141	0.65652
KEGG_MELANOMA	0.113358	0.00804938	11.7625	1.98207e-29	1.64872e-28	55.8845	0.0818284	0.0330944	8.02121	5.16998e-15	1.93083e-14	23.2605	-0.03153	-0.0268901	-3.23004	0.00129256	0.00205686	-1.94473
KEGG_METABOLISM_OF_XENOBIOTICS_BY_CYTOCHROME_P450	0.00678729	-0.0223494	0.333798	0.738626	0.763664	-7.39128	-0.128423	0.0447363	-5.95346	4.37549e-09	1.02656e-08	9.92705	-0.13521	0.0310339	-6.5064	1.41948e-10	4.723e-10	13.371
KEGG_MISMATCH_REPAIR	-0.252526	-0.0231641	-10.4083	8.70495e-24	4.19212e-23	43.0279	-0.203163	-0.0686867	-7.68293	6.02629e-14	2.16237e-13	20.8518	0.0493626	0.0633561	2.05106	0.040613	0.0554641	-5.01056
KEGG_MTOR_SIGNALING_PATHWAY	0.137803	0.00093518	11.2305	3.72968e-27	2.5279e-26	50.6993	0.0825462	0.039708	5.59509	3.29928e-08	7.18771e-08	7.96955	-0.0552565	-0.0344951	-4.2321	2.60679e-05	5.30047e-05	1.70349
KEGG_N_GLYCAN_BIOSYNTHESIS	-0.179749	-0.0201911	-10.2745	2.9538e-23	1.36999e-22	41.8202	-0.195077	-0.0277688	-10.163	1.46181e-22	1.78341e-21	40.3694	-0.0153282	0.0623928	-0.910156	0.363037	0.412645	-6.68499
KEGG_NATURAL_KILLER_CELL_MEDIATED_CYTOTOXICITY	0.022539	-0.0203572	1.37756	0.168751	0.191811	-6.50115	-0.0617262	0.0229916	-3.55526	0.000406086	0.000594509	-1.01545	-0.0842652	0.00514989	-5.13592	3.59562e-07	9.13886e-07	5.7909
KEGG_NEUROACTIVE_LIGAND_RECEPTOR_INTERACTION	0.0646997	0.0324217	4.56866	5.73941e-06	9.9086e-06	2.82549	0.144795	-0.00153812	8.58798	7.02313e-17	3.06008e-16	27.4832	0.080095	-0.0283356	5.09622	4.40545e-07	1.07493e-06	5.59586
KEGG_NEUROTROPHIN_SIGNALING_PATHWAY	0.0810756	-0.00772161	7.88654	1.10004e-14	3.09703e-14	22.3633	0.0195767	0.0293509	1.63763	0.102002	0.118894	-5.91766	-0.0614988	-0.0165046	-5.91427	5.0957e-09	1.45705e-08	9.89659
KEGG_NICOTINATE_AND_NICOTINAMIDE_METABOLISM	0.0552823	-0.0202722	3.57505	0.000372632	0.000545533	-1.12319	-0.0619163	0.0420316	-3.7008	0.000233856	0.000350784	-0.500111	-0.117199	0.00505665	-7.36004	4.91034e-13	1.99687e-12	18.8944
KEGG_NITROGEN_METABOLISM	-0.0435533	-0.00705496	-2.69256	0.00724914	0.00961299	-3.84666	-0.0843457	0.00934912	-4.73089	2.7652e-06	5.11143e-06	3.70632	-0.0407924	0.0283834	-2.49598	0.0127779	0.0182684	-4.01157
KEGG_NOD_LIKE_RECEPTOR_SIGNALING_PATHWAY	0.00166274	-0.04983	0.0915618	0.927071	0.932164	-7.44269	-0.167853	0.0337004	-8.71928	2.51236e-17	1.2099e-16	28.494	-0.169515	0.0200001	-9.39716	6.8471e-20	7.37071e-19	34.3697
KEGG_NON_HOMOLOGOUS_END_JOINING	-0.228689	0.00218054	-10.9312	6.58507e-26	3.65172e-25	47.8583	-0.10941	-0.0757311	-4.71345	3.00394e-06	5.49721e-06	3.62708	0.119278	0.0495032	5.56387	3.69175e-08	9.79117e-08	7.98245
KEGG_NON_SMALL_CELL_LUNG_CANCER	-0.0436226	-0.0148894	-3.80906	0.000150934	0.000232108	-0.276445	-0.0656589	-0.00771795	-5.14369	3.60887e-07	7.17851e-07	5.66094	-0.0220363	0.012774	-1.87163	0.0616525	0.0811684	-5.35877
KEGG_NOTCH_SIGNALING_PATHWAY	-0.0436368	0.00737056	-3.15065	0.00169391	0.0023663	-2.52618	0.00919712	-0.0222905	0.585471	0.558442	0.588386	-7.08045	0.0528339	0.00388659	3.77015	0.000176178	0.000304156	-0.0954791
KEGG_NUCLEOTIDE_EXCISION_REPAIR	-0.184721	-0.0154659	-9.10931	7.4461e-19	2.67183e-18	31.8141	-0.123293	-0.0612213	-5.73391	1.52767e-08	3.4093e-08	8.71484	0.0614286	0.0372877	2.96417	0.00313264	0.0047378	-2.75312
KEGG_O_GLYCAN_BIOSYNTHESIS	-0.0554531	-0.0240156	-2.96356	0.00313747	0.00428475	-3.08992	-0.126753	0.00639538	-6.39862	3.07341e-10	7.9216e-10	12.5088	-0.0713	0.0291619	-3.84073	0.0001332	0.000237149	0.166478
KEGG_OLFACTORY_TRANSDUCTION	-0.0464572	0.04946	-2.53283	0.0115179	0.0147397	-4.25938	0.14907	-0.0506341	6.57258	1.04248e-10	2.84738e-10	13.5621	0.195527	-0.0122026	9.95053	5.63263e-22	7.92901e-21	39.091
KEGG_ONE_CARBON_POOL_BY_FOLATE	-0.267453	-0.019079	-13.0858	2.19832e-35	2.23496e-34	69.4728	-0.185407	-0.0819351	-8.10212	2.83807e-15	1.08201e-14	23.8491	0.0820459	0.0601703	3.8562	0.000125207	0.000229129	0.224514
KEGG_OOCYTE_MEIOSIS	-0.048012	-0.0217848	-4.53631	6.66588e-06	1.1295e-05	2.6825	-0.0812675	-0.00946344	-7.48744	2.39711e-13	7.97585e-13	19.499	-0.0332555	0.0124078	-3.08304	0.00212523	0.00324098	-2.40004
KEGG_OTHER_GLYCAN_DEGRADATION	-0.00290852	-0.0238775	-0.135416	0.89232	0.907192	-7.43773	-0.0764603	0.0120605	-3.2723	0.00112543	0.00158425	-1.96048	-0.0735517	0.0079603	-3.31988	0.000944784	0.00153005	-1.6563
KEGG_OXIDATIVE_PHOSPHORYLATION	-0.107197	-0.0299548	-5.68212	1.90554e-08	3.79038e-08	8.32511	-0.180714	-0.00280521	-9.40971	9.31834e-20	6.82102e-19	34.0033	-0.0735171	0.0460823	-3.8525	0.000127075	0.000230246	0.210623
KEGG_P53_SIGNALING_PATHWAY	-0.0564168	-0.0383917	-3.95377	8.42263e-05	0.00013403	0.27301	-0.170098	0.012787	-11.6925	1.05296e-28	2.75273e-27	54.3374	-0.113681	0.0328291	-8.16232	1.41623e-15	9.25608e-15	24.6164
KEGG_PANCREATIC_CANCER	0.019611	-0.0284871	1.57325	0.116084	0.136175	-6.21384	-0.0882423	0.0262192	-6.31129	5.24054e-10	1.33197e-09	11.9894	-0.107853	0.00807628	-8.14202	1.65208e-15	1.00777e-14	24.4654
KEGG_PANTOTHENATE_AND_COA_BIOSYNTHESIS	-0.100601	-0.0201829	-5.84701	7.47348e-09	1.51961e-08	9.23327	-0.137929	-0.0102813	-7.52497	1.84311e-13	6.24608e-13	19.7564	-0.0373278	0.0379997	-2.19219	0.0286772	0.039757	-4.71457
KEGG_PARKINSONS_DISEASE	-0.0775194	-0.027672	-3.94165	8.85082e-05	0.000139629	0.226222	-0.164762	0.00872566	-8.18348	1.54548e-15	6.0175e-15	24.4459	-0.0872424	0.0414943	-4.43552	1.05829e-05	2.22606e-05	2.55843
KEGG_PATHOGENIC_ESCHERICHIA_COLI_INFECTION	0.0379971	-0.0395038	2.42739	0.0154426	0.0194897	-4.51821	-0.125668	0.0442047	-7.291	9.32664e-13	2.99434e-12	18.169	-0.163665	0.0124878	-10.0462	2.40512e-22	3.6678e-21	39.9284
KEGG_PATHWAYS_IN_CANCER	0.0642548	-0.0135197	7.74612	3.08376e-14	8.17867e-14	21.3508	-0.0137573	0.0302616	-1.48053	0.139234	0.15826	-6.16081	-0.0780121	-0.00830024	-9.10959	7.63605e-19	7.35473e-18	31.9999
KEGG_PENTOSE_AND_GLUCURONATE_INTERCONVERSIONS	-0.135951	-0.0316791	-6.34132	3.93825e-10	8.78903e-10	12.0968	-0.237713	0.0069471	-10.6621	1.67367e-24	2.55235e-23	44.7806	-0.101763	0.0683014	-4.97552	8.10169e-07	1.92547e-06	5.0115
KEGG_PENTOSE_PHOSPHATE_PATHWAY	-0.272933	-0.0281132	-15.3174	2.864e-46	8.73519e-45	94.3417	-0.262605	-0.0561498	-14.0432	3.84595e-39	1.75952e-37	78.1165	0.0103283	0.0833012	0.565018	0.572233	0.60531	-6.93799
KEGG_PEROXISOME	-0.1592	-0.0233347	-9.69765	5.00666e-21	1.90879e-20	36.7497	-0.170486	-0.0311727	-9.47038	5.61347e-20	4.46637e-19	34.5026	-0.011286	0.0488553	-0.660762	0.508971	0.547892	-6.87965
KEGG_PHENYLALANINE_METABOLISM	-0.0193262	-0.0105701	-1.20281	0.229431	0.256012	-6.72565	-0.0725016	0.0139633	-4.31358	1.86626e-05	3.04933e-05	1.88535	-0.0531754	0.0197496	-3.25087	0.00120274	0.00193071	-1.87854
KEGG_PHOSPHATIDYLINOSITOL_SIGNALING_SYSTEM	0.096933	0.00730101	7.91364	9.00075e-15	2.57365e-14	22.5604	0.0835088	0.0220576	6.45027	2.23517e-10	5.84338e-10	12.819	-0.0134242	-0.0282086	-1.12319	0.261722	0.311007	-6.46987
KEGG_PORPHYRIN_AND_CHLOROPHYLL_METABOLISM	-0.0908512	-0.0209175	-5.3168	1.39541e-07	2.60572e-07	6.3983	-0.172807	0.0117585	-9.86277	1.99972e-21	1.74261e-20	37.7894	-0.0819563	0.0517014	-5.12495	3.80366e-07	9.40635e-07	5.73688
KEGG_PPAR_SIGNALING_PATHWAY	0.0104392	-0.00689489	0.80423	0.42152	0.459155	-7.12427	-0.0475875	0.0225285	-3.39647	0.000725843	0.00102968	-1.55507	-0.0580267	0.0128242	-4.20161	2.97447e-05	5.91661e-05	1.57865
KEGG_PRIMARY_BILE_ACID_BIOSYNTHESIS	0.0900083	-0.0263013	4.84032	1.57503e-06	2.74504e-06	4.06418	-0.0555627	0.0528807	-2.96082	0.00318437	0.00428486	-2.91309	-0.145571	-0.00388906	-7.82075	1.81451e-14	9.4873e-14	22.119
KEGG_PRIMARY_IMMUNODEFICIENCY	0.0509004	-0.0317356	2.04723	0.0409842	0.0506083	-5.36135	-0.0704524	0.0322433	-2.64125	0.00846623	0.0108344	-3.79408	-0.121353	-0.00282047	-4.89202	1.22572e-06	2.87573e-06	4.61491
KEGG_PRION_DISEASES	0.0941457	-0.0418126	6.23078	7.742e-10	1.66681e-09	11.4382	-0.100956	0.0620832	-6.22742	8.69875e-10	2.15118e-09	11.4964	-0.195102	-0.000544898	-13.1548	1.16264e-35	1.06382e-33	70.1635
KEGG_PROGESTERONE_MEDIATED_OOCYTE_MATURATION	0.00551726	-0.0150446	0.509104	0.610829	0.638753	-7.31756	-0.0349818	0.00534241	-3.04715	0.00240756	0.00331266	-2.65833	-0.0404991	-0.000532051	-3.74914	0.000191311	0.000327195	-0.172573
KEGG_PROPANOATE_METABOLISM	-0.0199071	-0.0343689	-0.987613	0.323661	0.356807	-6.96048	-0.130116	0.0181726	-6.06658	2.26233e-09	5.44744e-09	10.5675	-0.110209	0.0199287	-5.31009	1.45115e-07	3.79371e-07	6.66325
KEGG_PROSTATE_CANCER	0.0442453	-0.0171915	4.54915	6.2821e-06	1.07442e-05	2.73915	-0.0336936	0.0248707	-3.05234	0.00236692	0.00328141	-2.64279	-0.0779388	-0.00351939	-7.75304	2.97681e-14	1.47232e-13	21.6346
KEGG_PROTEASOME	-0.271759	-0.0143417	-10.8785	1.08647e-25	5.84777e-25	47.3629	-0.22633	-0.059547	-8.26747	8.21126e-16	3.26665e-15	25.0669	0.0454292	0.0819695	1.82512	0.0683868	0.0893914	-5.44389
KEGG_PROTEIN_EXPORT	-0.0698706	-0.0457426	-2.94085	0.00337404	0.0045737	-3.15606	-0.219359	0.0219193	-8.8735	7.39854e-18	3.95305e-17	29.6966	-0.149488	0.0460813	-6.3844	3.03994e-10	9.59154e-10	12.6309
KEGG_PROXIMAL_TUBULE_BICARBONATE_RECLAMATION	-0.0665309	0.00450843	-4.06845	5.23518e-05	8.63097e-05	0.722381	-0.0531364	-0.00767653	-2.95522	0.00324198	0.00433053	-2.92938	0.0133944	0.0271412	0.791365	0.428985	0.475784	-6.78541
KEGG_PURINE_METABOLISM	-0.098036	-0.00855199	-10.1681	7.7418e-23	3.21989e-22	40.868	-0.0892123	-0.0211383	-8.91806	5.18145e-18	2.87335e-17	30.0471	0.00882374	0.0293395	0.878595	0.379907	0.426521	-6.71303
KEGG_PYRIMIDINE_METABOLISM	-0.248132	-0.0153454	-16.038	5.60761e-50	2.05239e-48	102.82	-0.190372	-0.064629	-11.1199	2.4461e-26	4.06942e-25	48.9538	0.0577592	0.0658182	3.62109	0.00031342	0.000521417	-0.633401
KEGG_PYRUVATE_METABOLISM	-0.0965811	-0.0141265	-5.87225	6.46293e-09	1.32889e-08	9.37434	-0.0963586	-0.0223592	-5.52639	4.80106e-08	1.03364e-07	7.6068	0.000222555	0.0267271	0.0133683	0.989338	0.989338	-7.09663
KEGG_REGULATION_OF_ACTIN_CYTOSKELETON	0.12111	-0.00558813	11.8564	7.73759e-30	7.0799e-29	56.8161	0.0429373	0.0430538	3.80476	0.000155872	0.000239702	-0.11987	-0.0781723	-0.024406	-7.70543	4.20704e-14	1.92472e-13	21.2962
KEGG_REGULATION_OF_AUTOPHAGY	0.082833	0.0101036	6.3773	3.15354e-10	7.12466e-10	12.3134	0.0780086	0.0194437	5.40137	9.40592e-08	1.97849e-07	6.95715	-0.00482438	-0.0230066	-0.353608	0.723734	0.752518	-7.03454
KEGG_RENAL_CELL_CARCINOMA	0.102432	-0.0167918	7.87902	1.16292e-14	3.22447e-14	22.3086	0.00565113	0.0394332	0.390785	0.696089	0.719686	-7.17512	-0.0967805	-0.0199482	-7.3433	5.51822e-13	2.19529e-12	18.7804
KEGG_RENIN_ANGIOTENSIN_SYSTEM	0.096925	-0.0153738	5.35835	1.11909e-07	2.11128e-07	6.61149	-0.0167849	0.0487163	-0.85353	0.393692	0.423798	-6.88839	-0.11371	-0.00915131	-6.24546	7.1289e-10	2.21117e-09	11.8032
KEGG_RETINOL_METABOLISM	-0.0435306	-0.000148028	-2.03556	0.0421464	0.0514187	-5.385	-0.0775062	0.0129045	-3.411	0.000688914	0.000992687	-1.50668	-0.0339756	0.0324443	-1.57729	0.115157	0.145336	-5.86157
KEGG_RIBOFLAVIN_METABOLISM	-0.123443	-0.00970133	-7.14372	2.15734e-12	5.32774e-12	17.185	-0.124627	-0.0195017	-6.54985	1.20234e-10	3.23572e-10	13.4231	-0.00118338	0.0431257	-0.069447	0.944653	0.959122	-7.09432
KEGG_RIBOSOME	0.00613053	0.000122062	0.249859	0.802765	0.825315	-7.41573	-0.0125344	0.00981962	-0.470705	0.638015	0.663391	-7.14082	-0.0186649	0.00528942	-0.739661	0.459741	0.503073	-6.82474
KEGG_RIG_I_LIKE_RECEPTOR_SIGNALING_PATHWAY	-0.0548517	-0.0117122	-3.92745	9.37838e-05	0.000146687	0.171612	-0.0655169	-0.011079	-4.44353	1.04658e-05	1.74113e-05	2.43553	-0.0106652	0.0159804	-0.736208	0.461838	0.503073	-6.82728
KEGG_RNA_DEGRADATION	-0.196013	-0.0275767	-9.87074	1.09854e-21	4.46739e-21	38.2475	-0.181407	-0.051248	-8.65451	4.17776e-17	1.96033e-16	27.9939	0.0146058	0.0494469	0.713764	0.475598	0.514997	-6.84345
KEGG_RNA_POLYMERASE	-0.297022	0.00110713	-14.1716	1.46966e-40	2.98831e-39	81.2918	-0.138599	-0.101809	-6.18346	1.13193e-09	2.7619e-09	11.2404	0.158423	0.0611121	7.12384	2.49719e-12	9.52052e-12	17.3066
KEGG_SELENOAMINO_ACID_METABOLISM	-0.155714	-0.0233349	-10.2598	3.37696e-23	1.50728e-22	41.6879	-0.171279	-0.0287748	-10.2709	5.63282e-23	7.92928e-22	41.3103	-0.0155646	0.0491578	-0.994591	0.320261	0.370935	-6.6051
KEGG_SMALL_CELL_LUNG_CANCER	0.0442592	-0.0251765	3.86284	0.000121782	0.000188865	-0.0745457	-0.0588271	0.0292578	-4.67273	3.64099e-06	6.59704e-06	3.44313	-0.103086	-0.00104653	-8.39616	2.3488e-16	1.65319e-15	26.3773
KEGG_SNARE_INTERACTIONS_IN_VESICULAR_TRANSPORT	0.0337888	-0.00321072	2.23883	0.0254602	0.0316953	-4.95408	-0.0192522	0.0257239	-1.22118	0.222476	0.24526	-6.50895	-0.053041	0.00453454	-3.38486	0.000749765	0.00122506	-1.44289
KEGG_SPHINGOLIPID_METABOLISM	-0.134771	-0.0490696	-8.46122	1.3853e-16	4.44754e-16	26.6653	-0.248411	-0.00450104	-14.5577	1.46361e-41	8.92804e-40	83.6336	-0.113641	0.055353	-6.85832	1.47379e-11	5.50417e-11	15.5757
KEGG_SPLICEOSOME	-0.207862	-0.0165279	-10.9365	6.26687e-26	3.58386e-25	47.9073	-0.145479	-0.0646991	-7.02161	5.73025e-12	1.69135e-11	16.3937	0.062383	0.0456391	3.1181	0.00189088	0.00290782	-2.29333
KEGG_STARCH_AND_SUCROSE_METABOLISM	0.00228728	-0.00588178	0.162494	0.87096	0.890423	-7.4337	-0.0582282	0.0240803	-3.74045	0.000200561	0.000303328	-0.356286	-0.0605155	0.0183289	-4.18965	3.13184e-05	6.16266e-05	1.5299
KEGG_STEROID_BIOSYNTHESIS	-0.265128	-0.0269298	-11.2207	4.1007e-27	2.6801e-26	50.6055	-0.240023	-0.0615796	-9.27183	2.9223e-19	1.98067e-18	32.8776	0.0251058	0.0750267	1.10873	0.267907	0.316303	-6.48589
KEGG_STEROID_HORMONE_BIOSYNTHESIS	-0.0447253	0.00173295	-2.65085	0.00819869	0.0107169	-3.95683	-0.065965	0.00841978	-3.6031	0.000339419	0.000500917	-0.84825	-0.0212397	0.0295324	-1.29482	0.195788	0.23728	-6.2639
KEGG_SULFUR_METABOLISM	-0.0166652	-0.0431227	-0.781074	0.435006	0.468271	-7.14257	-0.184775	0.0381748	-8.26918	8.10604e-16	3.26665e-15	25.0796	-0.16811	0.0338928	-8.07642	2.71188e-15	1.55086e-14	23.9799
KEGG_SYSTEMIC_LUPUS_ERYTHEMATOSUS	0.183509	-0.0398791	8.2502	7.10674e-16	2.13202e-15	25.0564	-0.0600619	0.0953768	-2.62008	0.00900417	0.0114428	-3.84899	-0.243571	-0.0163296	-10.8591	1.37425e-25	3.59269e-24	47.2824
KEGG_T_CELL_RECEPTOR_SIGNALING_PATHWAY	0.0547984	-0.0232644	3.74223	0.000196358	0.000296971	-0.52355	-0.0458409	0.0308527	-2.84851	0.00453673	0.00597282	-3.23388	-0.100639	-0.0046207	-6.67695	4.79581e-11	1.72085e-10	14.4267
KEGG_TASTE_TRANSDUCTION	-0.0105915	0.030878	-0.664343	0.506676	0.539079	-7.22671	0.114439	-0.03152	6.59028	9.3263e-11	2.58593e-10	13.6707	0.125031	-0.0166569	7.71706	3.86689e-14	1.81446e-13	21.3787
KEGG_TAURINE_AND_HYPOTAURINE_METABOLISM	0.0849709	0.00745794	4.40696	1.20157e-05	2.01731e-05	2.12029	0.0419906	0.0357481	2.07289	0.0385908	0.046769	-5.1173	-0.0429802	-0.0106821	-2.25113	0.0246705	0.0344634	-4.5852
KEGG_TERPENOID_BACKBONE_BIOSYNTHESIS	-0.305664	-0.0251656	-13.1517	1.0841e-35	1.167e-34	70.1738	-0.239507	-0.0834194	-9.30589	2.20597e-19	1.55266e-18	33.1545	0.0661571	0.0768951	2.69084	0.00728829	0.0107561	-3.5135
KEGG_TGF_BETA_SIGNALING_PATHWAY	0.21208	-0.010676	16.9633	7.40624e-55	6.77671e-53	113.978	0.0745011	0.0748412	5.19677	2.74835e-07	5.58832e-07	5.9232	-0.137578	-0.0433425	-10.7949	2.51749e-25	5.75875e-24	46.6859
KEGG_THYROID_CANCER	-0.0894508	-0.0228725	-6.23213	7.67859e-10	1.66681e-09	11.4462	-0.114275	-0.0181841	-7.67998	6.15439e-14	2.16587e-13	20.8312	-0.0248241	0.0253801	-1.64317	0.100773	0.128065	-5.75643
KEGG_TIGHT_JUNCTION	0.0225011	0.00313722	2.44413	0.01475	0.0187448	-4.47785	0.0142405	0.0090934	1.42926	0.153428	0.173317	-6.2349	-0.00826058	-0.00296507	-0.885629	0.376106	0.42486	-6.70687
KEGG_TOLL_LIKE_RECEPTOR_SIGNALING_PATHWAY	0.0300362	-0.0323346	1.89946	0.0578877	0.0692382	-5.65085	-0.0970919	0.0327305	-5.95886	4.24087e-09	1.0079e-08	9.95738	-0.127128	0.00782912	-8.1241	1.89211e-15	1.11696e-14	24.3325
KEGG_TRYPTOPHAN_METABOLISM	0.0275536	-0.0247321	1.8575	0.063633	0.0756158	-5.72915	-0.098034	0.0393664	-6.5109	1.53378e-10	4.06785e-10	13.1858	-0.125588	0.0158431	-8.40712	2.15698e-16	1.57891e-15	26.4609
KEGG_TYPE_I_DIABETES_MELLITUS	0.0391218	-0.0441226	1.47287	0.141207	0.163549	-6.36595	-0.152355	0.0533621	-5.7727	1.22844e-08	2.77535e-08	8.92603	-0.191477	0.0189646	-7.32207	6.39657e-13	2.49058e-12	18.6361
KEGG_TYPE_II_DIABETES_MELLITUS	0.0841165	0.00889596	7.41093	3.39522e-13	8.75107e-13	18.997	0.062654	0.026529	4.95003	9.55295e-07	1.85978e-06	4.72514	-0.0214625	-0.0178353	-1.7685	0.0773894	0.0997343	-5.54462
KEGG_TYROSINE_METABOLISM	0.0228473	-0.00740433	1.62556	0.104465	0.123336	-6.13064	-0.0433814	0.0270975	-2.78074	0.0055866	0.00730249	-3.42159	-0.0662287	0.010467	-4.46401	9.30031e-06	1.97902e-05	2.68123
KEGG_UBIQUITIN_MEDIATED_PROTEOLYSIS	-0.0133671	-0.00141778	-0.981813	0.326509	0.357792	-6.96617	-0.000447642	-0.0088976	-0.0313011	0.975039	0.975039	-7.25073	0.0129195	-0.00112646	0.951006	0.341913	0.393522	-6.64722
KEGG_VALINE_LEUCINE_AND_ISOLEUCINE_DEGRADATION	-0.0428892	-0.0457433	-2.04498	0.0412056	0.0506083	-5.36591	-0.178452	0.0173376	-7.95213	8.5947e-15	3.14566e-14	22.7617	-0.135563	0.0288473	-6.23389	7.64802e-10	2.33265e-09	11.735
KEGG_VASCULAR_SMOOTH_MUSCLE_CONTRACTION	0.226843	-0.00543959	16.4775	2.80138e-52	1.70884e-50	108.082	0.114075	0.0691143	7.23544	1.36245e-12	4.29876e-12	17.7982	-0.112768	-0.0546886	-8.99438	1.97425e-18	1.80644e-17	31.0669
KEGG_VASOPRESSIN_REGULATED_WATER_REABSORPTION	0.0965751	0.00186674	7.44946	2.58864e-13	6.76745e-13	19.263	0.0432404	0.0362267	2.96138	0.00317866	0.00428486	-2.91146	-0.0533347	-0.0168845	-4.08224	4.94706e-05	9.58265e-05	1.09811
KEGG_VEGF_SIGNALING_PATHWAY	0.0267494	-0.0087373	2.62147	0.00893285	0.0115121	-4.03339	-0.0219372	0.0174632	-1.97655	0.048531	0.0582348	-5.31045	-0.0486865	0.000180506	-4.79268	1.99013e-06	4.49622e-06	4.15127
KEGG_VIBRIO_CHOLERAE_INFECTION	-0.0611462	-0.0271827	-4.88418	1.27052e-06	2.27946e-06	4.27048	-0.134756	0.00388598	-10.2081	9.82074e-23	1.28371e-21	40.7618	-0.0736103	0.0293698	-5.6866	1.86705e-08	5.09956e-08	8.64072
KEGG_VIRAL_MYOCARDITIS	0.103519	-0.0301745	5.71544	1.58011e-08	3.17758e-08	8.50671	-0.0779817	0.0678187	-4.14198	3.9161e-05	6.2317e-05	1.1825	-0.1815	0.00146002	-9.7733	2.68015e-21	3.50334e-20	37.5563
KEGG_WNT_SIGNALING_PATHWAY	0.0780373	0.000788861	7.95076	6.83119e-15	1.9843e-14	22.8314	0.0425609	0.0248044	3.97977	7.70634e-05	0.000120535	0.542904	-0.0354763	-0.0175339	-3.68864	0.000241998	0.000410052	-0.3922
