# Supplementary material for: Histone deacetylase-mediated tumor microenvironment characteristics and synergistic immunotherapy in gastric cancer
Source: Theranostics. 2023 Aug 18;13(13):4574–600. doi: 10.7150/thno.86928 (PMC10465215; doi:10.7150/thno.86928)
Supplement: Supplementary file 1 — Supplementary figures and tables. [file thnov13p4574s1.zip › TableS 4.xlsx]

## Sheet: Sheet1
sTable 4 The prognostic value of genes used to construct histone deacetylase score in gastric cancer
Gene	HR	HR.95L	HR.95H	P-value
C1S	1.2113	1.03894	1.41226	0.0143754
COLEC12	1.26557	1.11971	1.43045	0.000163532
CNN3	1.27003	1.04448	1.54429	0.0165636
LRP12	1.29199	1.06787	1.56315	0.00840049
RCAN2	1.29797	1.15501	1.45862	1.1844e-05
TSPYL5	1.31558	1.19179	1.45223	5.33468e-08
FAM198B	1.31686	1.07523	1.61277	0.00778333
GPRASP1	1.38514	1.24106	1.54594	6.11045e-09
L3HYPDH	1.4093	1.10108	1.8038	0.00643651
PBX1	1.4511	1.19105	1.76793	0.000219742
BAG2	1.45174	1.19166	1.76858	0.000214847
PPP1R14A	1.4613	1.29368	1.65064	1.04612e-09
RAB23	1.48934	1.29007	1.71939	5.47082e-08
SEPT11	1.49787	1.06695	2.10284	0.0195774
SERINC1	1.53913	1.06233	2.22992	0.0226293
PJA2	1.53922	1.14286	2.07305	0.0045255
BNIP2	1.5398	1.14548	2.06986	0.00423881
CLIC4	1.59752	1.2234	2.08605	0.000579343
TBC1D19	1.59904	1.23189	2.07563	0.000420472
FBXO30	1.62212	1.20613	2.18157	0.00137591
PTPRM	1.62459	1.32719	1.98863	2.55245e-06
GOLGA8N	1.67663	1.32861	2.11582	1.33948e-05
GINM1	1.6964	1.13777	2.52932	0.00950693
RASL12	1.7142	1.34581	2.18343	1.2662e-05
OSTM1	1.72671	1.19739	2.49002	0.00345041
PPP1R12A	1.72875	1.27778	2.33888	0.0003862
TMEM200B	1.73747	1.34539	2.2438	2.29924e-05
ARHGEF1	1.78434	1.07478	2.96234	0.0251689
RNF146	1.83024	1.29215	2.59241	0.000666747
NDNL2	1.84268	1.20981	2.8066	0.00441069
ITGB1	1.85376	1.05984	3.2424	0.0304866
PAIP2	1.89191	1.04251	3.43336	0.0360044
ZNF570	1.91776	1.34901	2.72629	0.000285732
ZFP82	1.9278	1.40524	2.64467	4.72194e-05
NRP2	1.97613	1.35393	2.88427	0.000414707
BICD2	1.97665	1.31717	2.96631	0.00100136
ADAM33	2.12332	1.45491	3.09882	9.4671e-05
PDZD2	2.23652	1.57487	3.17615	6.86373e-06
SPIN1	2.24088	1.49535	3.35809	9.24743e-05
FKSG49	2.26864	1.40276	3.66899	0.000838422
LRP1	2.60706	1.11621	6.08913	0.02683
ZSCAN18	2.68065	1.98826	3.61416	9.92957e-11
FBXW12	2.79581	1.4119	5.53621	0.00318251
RECK	3.25166	2.02551	5.22005	1.04724e-06
TRAF7	0.246159	0.105511	0.57429	0.00118229
RPS6	0.255365	0.100445	0.649229	0.00413963
NDOR1	0.257027	0.0983395	0.671786	0.00557962
CC2D1A	0.272092	0.130692	0.566474	0.000503301
SERINC2	0.339421	0.164921	0.698558	0.00334513
ESCO2	0.349542	0.227602	0.536813	1.57096e-06
ZBTB7B	0.377772	0.158219	0.901986	0.0283597
NOP16	0.389882	0.241609	0.629146	0.000114335
SPC24	0.391606	0.230466	0.665416	0.000528459
USP5	0.395934	0.203074	0.771952	0.00653278
AK2	0.405363	0.235896	0.696573	0.00107937
CHAF1A	0.416523	0.262322	0.661369	0.000205195
MCCC2	0.427346	0.277872	0.657226	0.000108311
GEMIN4	0.433667	0.296891	0.633455	1.54902e-05
TNK1	0.437385	0.237763	0.804609	0.00783723
EARS2	0.46927	0.283467	0.776858	0.00326392
PA2G4	0.475666	0.329154	0.687393	7.64133e-05
HNRNPAB	0.495528	0.328666	0.747103	0.000803083
GNAI3	0.498522	0.33223	0.748048	0.00077393
UBE2D1	0.508101	0.32984	0.782703	0.00213101
RNF126	0.516997	0.348933	0.766007	0.00100601
SLC30A5	0.528691	0.346174	0.807438	0.00317844
MYRF	0.532859	0.326761	0.868947	0.0116371
PSME3	0.544933	0.371729	0.798841	0.00186579
TUFM	0.546773	0.351627	0.85022	0.00735454
YAF2	0.546779	0.339522	0.880553	0.0130215
HMBS	0.56565	0.416434	0.768333	0.000265789
SEMA4G	0.567687	0.385352	0.836296	0.00417808
PCNXL3	0.568586	0.341433	0.946864	0.0300224
DNAJA1	0.583692	0.416923	0.817167	0.00171205
USP38	0.590655	0.404713	0.862025	0.00633942
RCC1	0.597239	0.447114	0.797771	0.000483826
SENP1	0.605634	0.402005	0.912408	0.0164679
GSS	0.614059	0.430443	0.876003	0.00713881
RASSF7	0.621327	0.412325	0.93627	0.0229225
LMNB2	0.62328	0.494184	0.7861	6.54026e-05
YRDC	0.627816	0.447219	0.881343	0.0071495
LONP1	0.637613	0.418985	0.970322	0.0356769
PDCD11	0.641287	0.427182	0.962701	0.0320851
LACTB	0.646528	0.494661	0.845021	0.00140972
FEN1	0.646756	0.520173	0.804142	8.80078e-05
B3GNT3	0.649269	0.515216	0.818201	0.000251749
MRPL4	0.649421	0.455006	0.926907	0.0174015
NUS1	0.661912	0.444616	0.985405	0.0421149
COASY	0.670715	0.458411	0.981343	0.0396908
NUS1P3	0.671152	0.526035	0.856301	0.00133661
ARHGEF16	0.678083	0.470023	0.978242	0.0377453
HAUS6	0.697372	0.556578	0.873781	0.00173252
GFM2	0.697725	0.542296	0.897703	0.0051222
LYPLA1	0.69917	0.530867	0.92083	0.0108657
HAUS1	0.703882	0.548491	0.903298	0.00579627
ERCC6L	0.718603	0.568522	0.908303	0.00569897
NEDD1	0.733139	0.538972	0.997255	0.0479877
ME2	0.738575	0.596817	0.914004	0.00532065
TMX1	0.759247	0.586577	0.982746	0.0364231
CPNE3	0.767508	0.594213	0.991344	0.0427086
ELMO3	0.769488	0.594869	0.995366	0.0460063
PTPRH	0.796997	0.674228	0.94212	0.00784828
HSPA4L	0.882315	0.789705	0.985786	0.0268975
