# Supplementary material for: Histone deacetylase-mediated tumor microenvironment characteristics and synergistic immunotherapy in gastric cancer
Source: Theranostics. 2023 Aug 18;13(13):4574–600. doi: 10.7150/thno.86928 (PMC10465215; doi:10.7150/thno.86928)
Supplement: Supplementary file 1 — Supplementary figures and tables. [file thnov13p4574s1.zip › TableS 5.xlsx]

## Sheet: Sheet1
sTable 5 Histone deacetylase score of gastric cancer samples
Datasets	ID	score
GSE15459	GSM387789	-3.85698
GSE15459	GSM387791	2.49431
GSE15459	GSM387792	2.2435
GSE15459	GSM387794	-14.1121
GSE15459	GSM387795	-16.4389
GSE15459	GSM387796	2.84313
GSE15459	GSM387800	6.74275
GSE15459	GSM387801	12.0448
GSE15459	GSM387802	3.75884
GSE15459	GSM387803	10.0831
GSE15459	GSM387804	-11.3505
GSE15459	GSM387805	12.4528
GSE15459	GSM387806	2.71622
GSE15459	GSM387807	7.65322
GSE15459	GSM387808	5.02093
GSE15459	GSM387809	7.92507
GSE15459	GSM387810	3.9751
GSE15459	GSM387811	4.88057
GSE15459	GSM387812	3.66449
GSE15459	GSM387813	17.4327
GSE15459	GSM387814	-4.6507
GSE15459	GSM387815	3.50318
GSE15459	GSM387816	-4.75007
GSE15459	GSM387817	6.23852
GSE15459	GSM387818	10.4897
GSE15459	GSM387819	-7.18941
GSE15459	GSM387820	6.05118
GSE15459	GSM387821	-2.81165
GSE15459	GSM387822	7.69971
GSE15459	GSM387823	-2.02412
GSE15459	GSM387824	-13.4635
GSE15459	GSM387825	0.110916
GSE15459	GSM387826	-15.7027
GSE15459	GSM387827	-9.30972
GSE15459	GSM387828	9.19951
GSE15459	GSM387829	-5.55143
GSE15459	GSM387830	-1.10159
GSE15459	GSM387831	7.35291
GSE15459	GSM387832	-16.2059
GSE15459	GSM387833	3.30169
GSE15459	GSM387834	-9.60054
GSE15459	GSM387835	-2.04585
GSE15459	GSM387836	-4.80801
GSE15459	GSM387837	-7.22967
GSE15459	GSM387838	-17.3292
GSE15459	GSM387839	9.35809
GSE15459	GSM387840	-17.1116
GSE15459	GSM387841	-12.0906
GSE15459	GSM387842	-0.0693286
GSE15459	GSM387843	4.83012
GSE15459	GSM387845	-0.118107
GSE15459	GSM387846	7.76699
GSE15459	GSM387847	-16.4943
GSE15459	GSM387848	-2.73574
GSE15459	GSM387849	-6.00324
GSE15459	GSM387850	-13.1844
GSE15459	GSM387851	-9.02993
GSE15459	GSM387852	-1.43598
GSE15459	GSM387853	-15.2868
GSE15459	GSM387854	4.01188
GSE15459	GSM387855	14.2921
GSE15459	GSM387856	-1.99625
GSE15459	GSM387857	-13.5942
GSE15459	GSM387858	-1.17863
GSE15459	GSM387859	-7.08119
GSE15459	GSM387860	1.62158
GSE15459	GSM387861	6.94556
GSE15459	GSM387862	-10.0313
GSE15459	GSM387863	-11.8954
GSE15459	GSM387864	2.35282
GSE15459	GSM387865	0.769149
GSE15459	GSM387866	-11.2431
GSE15459	GSM387867	5.55414
GSE15459	GSM387868	-10.6176
GSE15459	GSM387869	-6.94076
GSE15459	GSM387870	-1.69233
GSE15459	GSM387871	4.59814
GSE15459	GSM387872	5.27229
GSE15459	GSM387873	1.74668
GSE15459	GSM387874	-4.03548
GSE15459	GSM387875	-11.7737
GSE15459	GSM387876	-10.1813
GSE15459	GSM387877	3.88985
GSE15459	GSM387878	-4.37309
GSE15459	GSM387879	1.55355
GSE15459	GSM387880	-13.095
GSE15459	GSM387881	-9.56375
GSE15459	GSM387882	4.53622
GSE15459	GSM387883	4.33556
GSE15459	GSM387884	1.41343
GSE15459	GSM387885	-0.94398
GSE15459	GSM387886	2.75562
GSE15459	GSM387887	-3.59335
GSE15459	GSM387888	-6.66871
GSE15459	GSM387889	0.611781
GSE15459	GSM387890	11.589
GSE15459	GSM387891	-0.126985
GSE15459	GSM387892	-2.30953
GSE15459	GSM387893	-1.63982
GSE15459	GSM387894	9.47218
GSE15459	GSM387895	2.37937
GSE15459	GSM387896	7.24609
GSE15459	GSM387897	1.01673
GSE15459	GSM387898	-13.9423
GSE15459	GSM387899	-7.27162
GSE15459	GSM387900	2.98932
GSE15459	GSM387901	10.3983
GSE15459	GSM387902	-1.94298
GSE15459	GSM387903	12.61
GSE15459	GSM387904	3.56283
GSE15459	GSM387905	-7.80245
GSE15459	GSM387906	-3.03231
GSE15459	GSM387907	7.75547
GSE15459	GSM387908	2.89557
GSE15459	GSM387909	-9.76039
GSE15459	GSM387910	0.969288
GSE15459	GSM387911	-3.82072
GSE15459	GSM387912	3.35303
GSE15459	GSM387913	12.3727
GSE15459	GSM387914	-0.315592
GSE15459	GSM387915	-4.11166
GSE15459	GSM387916	3.64892
GSE15459	GSM387917	6.19472
GSE15459	GSM387918	2.13766
GSE15459	GSM387919	-4.56103
GSE15459	GSM387920	8.15662
GSE15459	GSM387922	15.9846
GSE15459	GSM387923	3.72166
GSE15459	GSM387924	3.19364
GSE15459	GSM387925	-3.43073
GSE15459	GSM387926	5.31427
GSE15459	GSM387927	2.41762
GSE15459	GSM387928	10.1345
GSE15459	GSM387929	-8.77914
GSE15459	GSM387930	10.5919
GSE15459	GSM387931	-13.9168
GSE15459	GSM387932	7.90865
GSE15459	GSM387933	-1.97865
GSE15459	GSM387934	2.11597
GSE15459	GSM387935	4.24294
GSE15459	GSM387936	-13.4963
GSE15459	GSM387938	4.44038
GSE15459	GSM387939	8.28903
GSE15459	GSM387940	-6.74336
GSE15459	GSM387941	0.969764
GSE15459	GSM387942	-2.24552
GSE15459	GSM387943	-6.90583
GSE15459	GSM387944	7.65172
GSE15459	GSM387945	3.19375
GSE15459	GSM387946	-1.41753
GSE15459	GSM387947	-2.39651
GSE15459	GSM387948	4.50085
GSE15459	GSM387949	9.96292
GSE15459	GSM387950	-11.2025
GSE15459	GSM387951	8.30004
GSE15459	GSM387952	10.6552
GSE15459	GSM387953	1.01177
GSE15459	GSM387954	-2.44475
GSE15459	GSM387955	4.34484
GSE15459	GSM387956	0.0640756
GSE15459	GSM387957	-1.86446
GSE15459	GSM387958	7.16949
GSE15459	GSM387959	4.20776
GSE15459	GSM387960	-17.8417
GSE15459	GSM387961	-4.32184
GSE15459	GSM387962	-3.27732
GSE15459	GSM387963	3.92455
GSE15459	GSM387964	14.7832
GSE15459	GSM387965	3.60584
GSE15459	GSM387966	15.1478
GSE15459	GSM387967	-6.42975
GSE15459	GSM387968	6.85775
GSE15459	GSM387969	-1.27374
GSE15459	GSM387970	1.2053
GSE15459	GSM387971	5.20506
GSE15459	GSM387972	-0.818942
GSE15459	GSM387973	1.29206
GSE15459	GSM387974	6.73558
GSE15459	GSM387975	7.27893
GSE15459	GSM387976	-0.478264
GSE15459	GSM387977	2.86859
GSE15459	GSM387978	-12.6894
GSE15459	GSM387979	-2.13778
GSE15459	GSM387980	-1.94774
GSE15459	GSM387981	1.24166
GSE15459	GSM387982	-1.24045
GSE15459	GSM387983	-5.53088
GSE15459	GSM387984	14.7322
GSE15459	GSM387985	7.72556
GSE15459	GSM387986	4.91462
GSE15459	GSM387987	4.291
GSE34942	GSM858082	4.17394
GSE34942	GSM858083	13.9018
GSE34942	GSM858084	6.57243
GSE34942	GSM858085	3.62465
GSE34942	GSM858086	3.93976
GSE34942	GSM858087	-5.20403
GSE34942	GSM858088	0.626275
GSE34942	GSM858089	-20.7094
GSE34942	GSM858090	-16.5099
GSE34942	GSM858091	-17.3237
GSE34942	GSM858092	4.19113
GSE34942	GSM858093	11.6543
GSE34942	GSM858094	3.11766
GSE34942	GSM858095	7.78095
GSE34942	GSM858096	-13.7535
GSE34942	GSM858097	1.52044
GSE34942	GSM858098	7.24154
GSE34942	GSM858099	1.64256
GSE34942	GSM858100	-8.09597
GSE34942	GSM858101	7.45778
GSE34942	GSM858102	10.8291
GSE34942	GSM858103	7.3368
GSE34942	GSM858104	-13.6025
GSE34942	GSM858105	2.82841
GSE34942	GSM858106	-7.52652
GSE34942	GSM858107	-4.87488
GSE34942	GSM858108	14.1566
GSE34942	GSM858109	14.4644
GSE34942	GSM858110	-3.72615
GSE34942	GSM858111	-1.53413
GSE34942	GSM858112	5.36245
GSE34942	GSM858113	5.73365
GSE34942	GSM858114	-15.6474
GSE34942	GSM858115	7.59636
GSE34942	GSM858116	5.92603
GSE34942	GSM858117	-0.862702
GSE34942	GSM858118	-9.111
GSE34942	GSM858119	-21.1234
GSE34942	GSM858120	4.37001
GSE34942	GSM858121	-5.81961
GSE34942	GSM858122	5.96762
GSE34942	GSM858123	0.520537
GSE34942	GSM858124	2.94792
GSE34942	GSM858125	-4.78215
GSE34942	GSM858126	9.22463
GSE34942	GSM858127	0.69561
GSE34942	GSM858128	11.3936
GSE34942	GSM858129	8.40735
GSE34942	GSM858130	-17.686
GSE34942	GSM858131	-1.44101
GSE34942	GSM858132	3.71236
GSE34942	GSM858133	3.70899
GSE34942	GSM858134	3.76941
GSE34942	GSM858135	-8.53396
GSE34942	GSM858136	-8.56312
GSE34942	GSM858137	0.0339018
GSE57303	GSM1379261	5.07928
GSE57303	GSM1379262	0.292717
GSE57303	GSM1379263	5.11572
GSE57303	GSM1379264	9.85344
GSE57303	GSM1379265	-5.03303
GSE57303	GSM1379266	4.90089
GSE57303	GSM1379267	-11.8817
GSE57303	GSM1379268	5.62814
GSE57303	GSM1379269	-12.9699
GSE57303	GSM1379270	4.02559
GSE57303	GSM1379271	4.28365
GSE57303	GSM1379272	4.5796
GSE57303	GSM1379273	4.79775
GSE57303	GSM1379274	2.78078
GSE57303	GSM1379275	-1.87162
GSE57303	GSM1379276	-0.0883253
GSE57303	GSM1379277	0.971493
GSE57303	GSM1379278	7.09174
GSE57303	GSM1379279	-4.29069
GSE57303	GSM1379280	0.483192
GSE57303	GSM1379281	-2.61223
GSE57303	GSM1379282	12.1003
GSE57303	GSM1379283	-16.8008
GSE57303	GSM1379284	-4.81424
GSE57303	GSM1379285	1.5535
GSE57303	GSM1379286	-0.215685
GSE57303	GSM1379287	-5.19694
GSE57303	GSM1379288	5.3188
GSE57303	GSM1379289	3.91958
GSE57303	GSM1379290	-16.047
GSE57303	GSM1379291	4.24961
GSE57303	GSM1379292	0.0573722
GSE57303	GSM1379293	-0.26782
GSE57303	GSM1379294	-2.99557
GSE57303	GSM1379295	-7.403
GSE57303	GSM1379296	-2.04499
GSE57303	GSM1379297	7.02648
GSE57303	GSM1379298	-16.9658
GSE57303	GSM1379299	3.90713
GSE57303	GSM1379300	-10.0178
GSE57303	GSM1379301	-0.1922
GSE57303	GSM1379302	0.71603
GSE57303	GSM1379303	-2.28568
GSE57303	GSM1379304	-5.79266
GSE57303	GSM1379305	0.455839
GSE57303	GSM1379306	7.26979
GSE57303	GSM1379307	-4.53826
GSE57303	GSM1379308	8.64473
GSE57303	GSM1379309	3.6732
GSE57303	GSM1379310	-5.93301
GSE57303	GSM1379311	5.83802
GSE57303	GSM1379312	-5.46404
GSE57303	GSM1379313	7.73408
GSE57303	GSM1379314	-1.61027
GSE57303	GSM1379315	0.980603
GSE57303	GSM1379316	4.94126
GSE57303	GSM1379317	6.8073
GSE57303	GSM1379318	7.13931
GSE57303	GSM1379319	4.41906
GSE57303	GSM1379320	-7.31111
GSE57303	GSM1379321	5.532
GSE57303	GSM1379322	4.82414
GSE57303	GSM1379323	4.75172
GSE57303	GSM1379324	5.37603
GSE57303	GSM1379325	7.12312
GSE57303	GSM1379326	6.07431
GSE57303	GSM1379327	-3.49555
GSE57303	GSM1379328	-7.36486
GSE57303	GSM1379329	-5.37893
GSE57303	GSM1379330	-19.4336
GSE84437	GSM2235556	-1.35132
GSE84437	GSM2235557	-2.79394
GSE84437	GSM2235558	-3.01807
GSE84437	GSM2235559	-1.9696
GSE84437	GSM2235560	-3.87943
GSE84437	GSM2235561	-1.72593
GSE84437	GSM2235562	3.20589
GSE84437	GSM2235563	2.47292
GSE84437	GSM2235564	3.32151
GSE84437	GSM2235565	-8.00304
GSE84437	GSM2235566	-2.64722
GSE84437	GSM2235567	-3.5941
GSE84437	GSM2235568	2.10084
GSE84437	GSM2235569	4.43133
GSE84437	GSM2235570	-2.48188
GSE84437	GSM2235571	2.78494
GSE84437	GSM2235572	-5.21358
GSE84437	GSM2235573	-2.55644
GSE84437	GSM2235574	-2.5366
GSE84437	GSM2235575	0.174452
GSE84437	GSM2235576	2.56016
GSE84437	GSM2235577	-4.0979
GSE84437	GSM2235578	2.28728
GSE84437	GSM2235579	-4.29652
GSE84437	GSM2235580	-4.18315
GSE84437	GSM2235582	-0.458564
GSE84437	GSM2235584	1.21188
GSE84437	GSM2235585	0.728861
GSE84437	GSM2235586	-4.99758
GSE84437	GSM2235587	-1.27411
GSE84437	GSM2235588	-6.70744
GSE84437	GSM2235589	1.93856
GSE84437	GSM2235593	7.12463
GSE84437	GSM2235595	-3.0238
GSE84437	GSM2235596	-4.02832
GSE84437	GSM2235597	8.34004
GSE84437	GSM2235598	-2.86608
GSE84437	GSM2235599	0.511869
GSE84437	GSM2235600	-1.51378
GSE84437	GSM2235601	-3.41349
GSE84437	GSM2235602	-4.6707
GSE84437	GSM2235603	1.13306
GSE84437	GSM2235604	0.328189
GSE84437	GSM2235605	-2.09884
GSE84437	GSM2235606	-5.46422
GSE84437	GSM2235607	-2.05285
GSE84437	GSM2235608	4.18586
GSE84437	GSM2235609	-3.42492
GSE84437	GSM2235610	-6.85349
GSE84437	GSM2235611	0.780087
GSE84437	GSM2235612	-6.41187
GSE84437	GSM2235613	4.16264
GSE84437	GSM2235614	3.17434
GSE84437	GSM2235615	-1.41157
GSE84437	GSM2235616	0.180679
GSE84437	GSM2235617	3.78012
GSE84437	GSM2235618	3.6317
GSE84437	GSM2235619	0.17928
GSE84437	GSM2235620	1.11739
GSE84437	GSM2235621	-0.421646
GSE84437	GSM2235622	-5.99768
GSE84437	GSM2235623	2.94609
GSE84437	GSM2235624	3.48321
GSE84437	GSM2235625	-5.28326
GSE84437	GSM2235626	-4.48262
GSE84437	GSM2235627	-0.895142
GSE84437	GSM2235628	-4.26984
GSE84437	GSM2235629	-3.53021
GSE84437	GSM2235630	-6.85422
GSE84437	GSM2235631	-3.24848
GSE84437	GSM2235632	1.80596
GSE84437	GSM2235633	-6.64441
GSE84437	GSM2235634	3.5402
GSE84437	GSM2235635	3.52336
GSE84437	GSM2235636	-5.74862
GSE84437	GSM2235637	2.51845
GSE84437	GSM2235695	3.21094
GSE84437	GSM2235696	5.36762
GSE84437	GSM2235697	3.38008
GSE84437	GSM2235698	1.49433
GSE84437	GSM2235699	-4.55407
GSE84437	GSM2235700	-2.00222
GSE84437	GSM2235701	2.22668
GSE84437	GSM2235702	-6.57017
GSE84437	GSM2235703	-5.17163
GSE84437	GSM2235704	-3.29816
GSE84437	GSM2235705	0.589494
GSE84437	GSM2235706	4.95989
GSE84437	GSM2235707	6.52265
GSE84437	GSM2235708	1.03331
GSE84437	GSM2235709	2.73831
GSE84437	GSM2235710	-3.81726
GSE84437	GSM2235711	2.95355
GSE84437	GSM2235712	2.1642
GSE84437	GSM2235713	-6.56117
GSE84437	GSM2235714	1.7758
GSE84437	GSM2235715	5.00954
GSE84437	GSM2235716	-0.917068
GSE84437	GSM2235717	-3.88721
GSE84437	GSM2235718	1.40891
GSE84437	GSM2235719	1.74589
GSE84437	GSM2235720	2.22333
GSE84437	GSM2235721	2.53737
GSE84437	GSM2235722	1.08525
GSE84437	GSM2235723	2.29818
GSE84437	GSM2235724	-0.598169
GSE84437	GSM2235725	1.5471
GSE84437	GSM2235726	-2.87974
GSE84437	GSM2235727	3.30226
GSE84437	GSM2235728	-1.59409
GSE84437	GSM2235729	-1.53628
GSE84437	GSM2235730	4.46756
GSE84437	GSM2235731	11.1521
GSE84437	GSM2235732	-0.341446
GSE84437	GSM2235733	0.528833
GSE84437	GSM2235734	5.03227
GSE84437	GSM2235735	4.71275
GSE84437	GSM2235736	2.11076
GSE84437	GSM2235737	-0.297312
GSE84437	GSM2235738	7.24868
GSE84437	GSM2235739	5.66088
GSE84437	GSM2235740	4.56031
GSE84437	GSM2235741	0.19334
GSE84437	GSM2235742	4.04528
GSE84437	GSM2235743	5.40938
GSE84437	GSM2235744	0.830477
GSE84437	GSM2235745	-7.38049
GSE84437	GSM2235746	0.811366
GSE84437	GSM2235747	0.229391
GSE84437	GSM2235748	-3.23108
GSE84437	GSM2235749	2.90418
GSE84437	GSM2235750	1.57537
GSE84437	GSM2235751	2.66358
GSE84437	GSM2235752	3.08364
GSE84437	GSM2235753	-2.20627
GSE84437	GSM2235754	-2.10215
GSE84437	GSM2235755	-10.4679
GSE84437	GSM2235756	-1.61613
GSE84437	GSM2235757	1.53014
GSE84437	GSM2235758	1.1145
GSE84437	GSM2235759	-10.019
GSE84437	GSM2235760	-0.0201296
GSE84437	GSM2235761	-5.97064
GSE84437	GSM2235762	6.25132
GSE84437	GSM2235763	3.17307
GSE84437	GSM2235764	6.19566
GSE84437	GSM2235765	-5.23967
GSE84437	GSM2235766	5.25823
GSE84437	GSM2235767	-16.6281
GSE84437	GSM2235768	-0.659967
GSE84437	GSM2235769	3.67408
GSE84437	GSM2235770	-0.765805
GSE84437	GSM2235771	-2.64482
GSE84437	GSM2235772	-1.18989
GSE84437	GSM2235773	-1.48375
GSE84437	GSM2235774	-0.564435
GSE84437	GSM2235775	-2.6711
GSE84437	GSM2235776	-2.57726
GSE84437	GSM2235777	-0.99866
GSE84437	GSM2235778	3.7397
GSE84437	GSM2235779	10.0327
GSE84437	GSM2235781	2.2283
GSE84437	GSM2235782	-1.67337
GSE84437	GSM2235783	-1.66327
GSE84437	GSM2235784	7.65433
GSE84437	GSM2235785	7.59502
GSE84437	GSM2235786	-11.6945
GSE84437	GSM2235787	-5.58641
GSE84437	GSM2235788	3.23244
GSE84437	GSM2235789	0.404069
GSE84437	GSM2235790	-1.57014
GSE84437	GSM2235791	-7.9491
GSE84437	GSM2235792	0.296553
GSE84437	GSM2235793	-11.3048
GSE84437	GSM2235794	-0.534546
GSE84437	GSM2235795	3.23026
GSE84437	GSM2235796	-3.53413
GSE84437	GSM2235797	12.9803
GSE84437	GSM2235798	8.73663
GSE84437	GSM2235799	8.31453
GSE84437	GSM2235800	-4.34172
GSE84437	GSM2235801	-1.11033
GSE84437	GSM2235802	3.02491
GSE84437	GSM2235803	2.56144
GSE84437	GSM2235804	-7.90934
GSE84437	GSM2235805	-10.7951
GSE84437	GSM2235806	0.690679
GSE84437	GSM2235807	1.65636
GSE84437	GSM2235808	-1.44869
GSE84437	GSM2235809	0.114837
GSE84437	GSM2235810	8.97644
GSE84437	GSM2235811	4.13172
GSE84437	GSM2235812	0.65595
GSE84437	GSM2235813	-0.277141
GSE84437	GSM2235814	-1.45655
GSE84437	GSM2235815	2.98331
GSE84437	GSM2235816	2.6244
GSE84437	GSM2235817	1.65449
GSE84437	GSM2235818	6.62096
GSE84437	GSM2235819	3.59495
GSE84437	GSM2235820	-2.90575
GSE84437	GSM2235821	5.6644
GSE84437	GSM2235822	2.07187
GSE84437	GSM2235823	-5.71602
GSE84437	GSM2235824	-9.01216
GSE84437	GSM2235825	-4.59976
GSE84437	GSM2235826	2.74964
GSE84437	GSM2235827	-9.36573
GSE84437	GSM2235828	-0.819755
GSE84437	GSM2235829	6.46023
GSE84437	GSM2235830	0.318338
GSE84437	GSM2235831	1.52347
GSE84437	GSM2235837	-6.36231
GSE84437	GSM2235838	-10.3907
GSE84437	GSM2235839	-4.31414
GSE84437	GSM2235840	0.537683
GSE84437	GSM2235841	-1.10264
GSE84437	GSM2235842	-2.25838
GSE84437	GSM2235843	0.520984
GSE84437	GSM2235844	6.64743
GSE84437	GSM2235845	-1.11199
GSE84437	GSM2235846	-2.24079
GSE84437	GSM2235847	1.80011
GSE84437	GSM2235848	-9.78613
GSE84437	GSM2235849	-2.64692
GSE84437	GSM2235850	-1.58712
GSE84437	GSM2235851	5.65716
GSE84437	GSM2235852	-5.05935
GSE84437	GSM2235853	3.34154
GSE84437	GSM2235854	1.54974
GSE84437	GSM2235855	0.974046
GSE84437	GSM2235862	3.28347
GSE84437	GSM2235863	-3.67092
GSE84437	GSM2235864	1.47166
GSE84437	GSM2235865	6.00644
GSE84437	GSM2235866	1.41043
GSE84437	GSM2235867	4.14083
GSE84437	GSM2235878	3.01995
GSE84437	GSM2235879	-1.91074
GSE84437	GSM2235880	2.22142
GSE84437	GSM2235881	4.30991
GSE84437	GSM2235882	-0.825252
GSE84437	GSM2235883	0.625886
GSE84437	GSM2235884	-4.62991
GSE84437	GSM2235885	1.44394
GSE84437	GSM2235886	2.37412
GSE84437	GSM2235887	1.19784
GSE84437	GSM2235888	1.72265
GSE84437	GSM2235889	0.634048
GSE84437	GSM2235899	1.45017
GSE84437	GSM2235900	4.50308
GSE84437	GSM2235901	1.84953
GSE84437	GSM2235902	-10.279
GSE84437	GSM2235903	3.24582
GSE84437	GSM2235904	-0.194534
GSE84437	GSM2235905	-4.91803
GSE84437	GSM2235906	6.0856
GSE84437	GSM2235907	8.20068
GSE84437	GSM2235908	-1.02541
GSE84437	GSM2235909	5.33633
GSE84437	GSM2235910	2.3454
GSE84437	GSM2235921	4.51675
GSE84437	GSM2235922	3.39329
GSE84437	GSM2235923	3.52285
GSE84437	GSM2235924	3.20526
GSE84437	GSM2235925	3.38683
GSE84437	GSM2235926	1.34194
GSE84437	GSM2235928	2.87488
GSE84437	GSM2235929	-13.9359
GSE84437	GSM2235930	-1.61183
GSE84437	GSM2235931	2.5959
GSE84437	GSM2235932	5.15135
GSE84437	GSM2235933	-10.73
GSE84437	GSM2235934	-0.981138
GSE84437	GSM2235935	1.42835
GSE84437	GSM2235936	3.27582
GSE84437	GSM2235937	7.2647
GSE84437	GSM2235938	12.587
GSE84437	GSM2235939	-4.66796
GSE84437	GSM2235940	-0.819939
GSE84437	GSM2235941	6.08143
GSE84437	GSM2235942	6.46601
GSE84437	GSM2235943	1.57979
GSE84437	GSM2235944	-7.48818
GSE84437	GSM2235945	-1.98834
GSE84437	GSM2235946	3.7462
GSE84437	GSM2235947	10.2284
GSE84437	GSM2235948	-15.7298
GSE84437	GSM2235949	2.52973
GSE84437	GSM2235950	-18.6637
GSE84437	GSM2235951	-14.7208
GSE84437	GSM2235952	3.72137
GSE84437	GSM2235953	-2.22768
GSE84437	GSM2235954	2.43165
GSE84437	GSM2235955	1.05462
GSE84437	GSM2235956	5.18156
GSE84437	GSM2235957	4.5564
GSE84437	GSM2235958	-8.63294
GSE84437	GSM2235959	9.24176
GSE84437	GSM2235960	11.4837
GSE84437	GSM2235961	-6.15525
GSE84437	GSM2235962	0.894733
GSE84437	GSM2235963	6.8786
GSE84437	GSM2235964	1.60877
GSE84437	GSM2235965	2.42675
GSE84437	GSM2235966	-1.39783
GSE84437	GSM2235967	1.67118
GSE84437	GSM2235968	-12.3039
GSE84437	GSM2235969	9.21677
GSE84437	GSM2235970	-2.80151
GSE84437	GSM2235971	-2.96439
GSE84437	GSM2235972	8.16442
GSE84437	GSM2235973	2.70995
GSE84437	GSM2235974	5.44904
GSE84437	GSM2235975	6.77196
GSE84437	GSM2235976	3.57929
GSE84437	GSM2235977	-2.75922
GSE84437	GSM2235978	1.99664
GSE84437	GSM2235979	2.29303
GSE84437	GSM2235980	1.39383
GSE84437	GSM2235981	4.12852
GSE84437	GSM2235982	2.79741
GSE84437	GSM2235983	1.15658
GSE84437	GSM2235984	5.47092
GSE84437	GSM2235985	1.01325
GSE84437	GSM2235986	4.49308
GSE84437	GSM2235987	4.25011
GSE84437	GSM2235988	4.37396
GSE84437	GSM2235991	-4.55319
GSE84437	GSM2235992	-1.72572
GSE84437	GSM2235993	-0.19226
GSE84437	GSM2235994	-19.519
GSE84437	GSM2235995	9.2045
GSE84437	GSM2235996	-3.99421
GSE84437	GSM2235997	1.89257
GSE84437	GSM2235998	3.86055
GSE84437	GSM2235999	5.87466
GSE84437	GSM2236000	1.60082
GSE84437	GSM2236001	-3.15274
GSE84437	GSM2236002	6.23357
GSE84437	GSM2236003	-7.2773
GSE84437	GSM2236004	1.09725
GSE84437	GSM2236005	0.979743
GSE84437	GSM2236006	0.806834
GSE84437	GSM2236007	2.01241
GSE84437	GSM2236008	-12.5176
GSE84437	GSM2236009	1.82988
GSE84437	GSM2236010	2.63262
GSE84437	GSM2236011	-3.3913
GSE84437	GSM2236012	1.77484
GSE84437	GSM2236013	0.447306
GSE84437	GSM2236014	6.36762
GSE84437	GSM2236015	-9.35373
GSE84437	GSM2236016	1.78802
GSE84437	GSM2236017	-2.52458
GSE84437	GSM2236018	-3.75328
GSE84437	GSM2236019	0.012531
GSE84437	GSM2236020	5.64985
GSE84437	GSM2236021	-14.4143
GSE84437	GSM2236022	-1.66849
GSE84437	GSM2236023	5.89227
GSE84437	GSM2236024	-2.10129
GSE84437	GSM2236025	-7.28405
GSE84437	GSM2236026	-19.5691
GSE84437	GSM2236027	-8.56139
GSE84437	GSM2236028	4.01025
GSE84437	GSM2236029	6.72842
GSE84437	GSM2236030	7.71515
GSE84437	GSM2236031	-7.70544
GSE84437	GSM2236032	10.6797
GSE84437	GSM2236033	3.0186
GSE84437	GSM2236034	0.243786
GSE84437	GSM2236036	4.78192
GSE84437	GSM2236037	-2.48579
GSE84437	GSM2236038	1.29412
GSE84437	GSM2236039	1.0871
GSE84437	GSM2236040	9.91074
GSE84437	GSM2236041	-2.22036
GSE84437	GSM2236042	0.53144
GSE84437	GSM2236043	-0.139391
GSE84437	GSM2236044	3.96724
GSE84437	GSM2236045	2.72076
GSE84437	GSM2236046	5.63691
GSE84437	GSM2236047	-4.15428
GSE84437	GSM2236048	12.5482
GSE84437	GSM2236049	-4.75793
GSE84437	GSM2236050	-1.11002
GSE84437	GSM2236051	-9.54151
GSE84437	GSM2236052	5.17282
GSE84437	GSM2236053	-12.8371
GSE84437	GSM2236054	-6.01973
GSE84437	GSM2236055	-0.97935
GSE84437	GSM2236056	1.88418
GSE84437	GSM2236057	-3.90282
GSE84437	GSM2236058	-1.85822
GSE84437	GSM2236059	-2.61492
GSE84437	GSM2236060	-7.19297
GSE84437	GSM2236061	-2.56612
GSE84437	GSM2236062	4.62825
GSE84437	GSM2236063	0.191772
GSE84437	GSM2236064	8.82018
GSE84437	GSM2236065	-8.77916
GSE84437	GSM2236066	-12.2438
GSE84437	GSM2236067	-6.49176
GSE84437	GSM2236068	-21.2877
GSE84437	GSM2236069	-0.609802
GSE84437	GSM2236070	-1.65539
GSE84437	GSM2236071	5.73625
GSE84437	GSM2236072	-0.177932
GSE84437	GSM2236073	0.688786
GSE84437	GSM2236074	1.69776
GSE84437	GSM2236075	-4.90903
GSE84437	GSM2236076	2.14479
GSE84437	GSM2236077	5.20879
GSE84437	GSM2236078	6.34953
GSE84437	GSM2236079	4.67665
GSE84437	GSM2236080	-1.45951
GSE84437	GSM2236082	1.11854
GSE84437	GSM2236083	0.0629197
GSE84437	GSM2236084	4.2333
GSE84437	GSM2236085	3.63454
GSE84437	GSM2236086	1.19794
GSE84437	GSM2236087	3.75577
GSE84437	GSM2236088	0.152065
GSE84437	GSM2236089	1.22608
GSE84437	GSM2236090	-4.55011
GSE84437	GSM2236091	-1.31437
GSE84437	GSM2236092	-0.886935
GSE84437	GSM2236093	0.677277
GSE84437	GSM2236094	1.07062
GSE84437	GSM2236095	-1.80807
GSE62254	GSM1523858	-25.5411
GSE62254	GSM1523906	0.594824
GSE62254	GSM1523935	-14.0098
GSE62254	GSM1523981	-12.0783
GSE62254	GSM1524059	-10.2223
GSE62254	GSM1523835	-8.72165
GSE62254	GSM1523798	-6.83364
GSE62254	GSM1524058	-6.08493
GSE62254	GSM1523984	3.81686
GSE62254	GSM1523988	-24.7508
GSE62254	GSM1524030	-24.0853
GSE62254	GSM1524006	-22.1666
GSE62254	GSM1524062	-20.609
GSE62254	GSM1523796	-15.6188
GSE62254	GSM1523962	-15.6104
GSE62254	GSM1523774	-15.3212
GSE62254	GSM1524010	-14.2026
GSE62254	GSM1523971	-12.8834
GSE62254	GSM1523918	-12.4332
GSE62254	GSM1523849	-11.4091
GSE62254	GSM1524039	-10.6624
GSE62254	GSM1523975	-8.72537
GSE62254	GSM1524026	-8.63251
GSE62254	GSM1523990	-6.65084
GSE62254	GSM1523844	-5.52321
GSE62254	GSM1523848	-4.65717
GSE62254	GSM1523846	-3.1059
GSE62254	GSM1524057	-22.4184
GSE62254	GSM1523771	-20.0992
GSE62254	GSM1523862	-19.7329
GSE62254	GSM1523939	-19.1846
GSE62254	GSM1524029	-19.0176
GSE62254	GSM1523773	-18.4073
GSE62254	GSM1523938	-18.1448
GSE62254	GSM1523968	-17.1949
GSE62254	GSM1523982	-14.874
GSE62254	GSM1523949	-14.7269
GSE62254	GSM1524035	-13.3173
GSE62254	GSM1523788	-13.2046
GSE62254	GSM1523850	-12.4944
GSE62254	GSM1523772	-12.1118
GSE62254	GSM1523886	-11.9189
GSE62254	GSM1523965	-8.14129
GSE62254	GSM1523866	-7.93647
GSE62254	GSM1523945	-7.74914
GSE62254	GSM1523948	-7.12528
GSE62254	GSM1523822	0.930722
GSE62254	GSM1523810	3.17744
GSE62254	GSM1523811	3.98701
GSE62254	GSM1523791	4.93774
GSE62254	GSM1523860	6.5788
GSE62254	GSM1523851	7.70892
GSE62254	GSM1523876	7.96284
GSE62254	GSM1523864	8.5066
GSE62254	GSM1523888	8.50669
GSE62254	GSM1523901	9.2067
GSE62254	GSM1523889	9.34268
GSE62254	GSM1523863	9.39604
GSE62254	GSM1523885	9.63806
GSE62254	GSM1523880	10.9988
GSE62254	GSM1523952	-2.00087
GSE62254	GSM1523790	-0.548182
GSE62254	GSM1524048	0.225319
GSE62254	GSM1523785	1.12134
GSE62254	GSM1523856	2.18579
GSE62254	GSM1523728	3.82418
GSE62254	GSM1523909	4.09622
GSE62254	GSM1523933	4.78724
GSE62254	GSM1523871	6.24772
GSE62254	GSM1523770	6.55229
GSE62254	GSM1523744	6.80907
GSE62254	GSM1523775	6.90761
GSE62254	GSM1523921	7.32759
GSE62254	GSM1523727	7.42397
GSE62254	GSM1523847	7.72641
GSE62254	GSM1523964	8.23875
GSE62254	GSM1523961	9.46922
GSE62254	GSM1524068	9.61789
GSE62254	GSM1524054	9.81721
GSE62254	GSM1523776	10.3896
GSE62254	GSM1523830	10.4281
GSE62254	GSM1523801	10.6501
GSE62254	GSM1524061	11.8886
GSE62254	GSM1523947	12.2514
GSE62254	GSM1523870	12.9222
GSE62254	GSM1524069	12.9819
GSE62254	GSM1523805	-4.40887
GSE62254	GSM1523808	-3.82787
GSE62254	GSM1524000	-0.442173
GSE62254	GSM1524025	1.18216
GSE62254	GSM1523838	2.18749
GSE62254	GSM1523868	2.23843
GSE62254	GSM1523983	2.69508
GSE62254	GSM1523903	2.70025
GSE62254	GSM1523813	2.91593
GSE62254	GSM1523825	3.6934
GSE62254	GSM1524002	5.09568
GSE62254	GSM1523823	5.39289
GSE62254	GSM1523797	5.80896
GSE62254	GSM1523867	5.86904
GSE62254	GSM1523779	6.3176
GSE62254	GSM1523800	8.29999
GSE62254	GSM1523929	10.526
GSE62254	GSM1523910	11.0205
GSE62254	GSM1523979	11.4939
GSE62254	GSM1523828	-6.46947
GSE62254	GSM1523794	-3.22673
GSE62254	GSM1523780	3.0006
GSE62254	GSM1523911	3.87943
GSE62254	GSM1524041	4.00063
GSE62254	GSM1524032	6.70927
GSE62254	GSM1523833	6.8441
GSE62254	GSM1524008	10.1081
GSE62254	GSM1523821	10.962
GSE62254	GSM1523891	-3.42708
GSE62254	GSM1523892	-3.30439
GSE62254	GSM1523874	-0.0693978
GSE62254	GSM1523887	0.843239
GSE62254	GSM1523861	0.896405
GSE62254	GSM1523853	1.84043
GSE62254	GSM1523795	3.24504
GSE62254	GSM1523893	4.49453
GSE62254	GSM1523837	4.53625
GSE62254	GSM1523895	4.82149
GSE62254	GSM1523894	5.04175
GSE62254	GSM1523792	6.98225
GSE62254	GSM1523898	7.62206
GSE62254	GSM1523897	8.72031
GSE62254	GSM1524052	-6.94483
GSE62254	GSM1523920	-6.76215
GSE62254	GSM1523936	-5.79344
GSE62254	GSM1523958	-5.3744
GSE62254	GSM1523996	-4.803
GSE62254	GSM1524055	-4.34368
GSE62254	GSM1524049	-3.87762
GSE62254	GSM1523924	-3.42595
GSE62254	GSM1523991	-3.34892
GSE62254	GSM1523854	-3.27628
GSE62254	GSM1524046	-3.20377
GSE62254	GSM1523807	-3.0751
GSE62254	GSM1523842	-3.07023
GSE62254	GSM1523974	-2.34029
GSE62254	GSM1523925	-2.23202
GSE62254	GSM1523746	-2.19594
GSE62254	GSM1524045	-1.75448
GSE62254	GSM1523896	-1.64097
GSE62254	GSM1523956	-1.37778
GSE62254	GSM1523930	-1.16631
GSE62254	GSM1524051	-0.914001
GSE62254	GSM1523977	-0.752665
GSE62254	GSM1524056	-0.375099
GSE62254	GSM1523963	-0.247742
GSE62254	GSM1523793	-0.175738
GSE62254	GSM1523922	-0.0921185
GSE62254	GSM1523799	-0.063811
GSE62254	GSM1524047	0.336176
GSE62254	GSM1523859	0.369801
GSE62254	GSM1524001	1.28571
GSE62254	GSM1523814	1.34377
GSE62254	GSM1523840	1.58259
GSE62254	GSM1523999	1.61897
GSE62254	GSM1523869	1.86767
GSE62254	GSM1523927	2.08574
GSE62254	GSM1524013	2.17797
GSE62254	GSM1523878	2.35609
GSE62254	GSM1523841	2.63767
GSE62254	GSM1524070	2.64545
GSE62254	GSM1523829	2.99428
GSE62254	GSM1523875	3.03747
GSE62254	GSM1523928	3.10471
GSE62254	GSM1523899	3.42721
GSE62254	GSM1524053	3.56871
GSE62254	GSM1523931	3.69639
GSE62254	GSM1523932	4.00081
GSE62254	GSM1523824	4.09736
GSE62254	GSM1523802	4.26033
GSE62254	GSM1523954	4.35753
GSE62254	GSM1523905	4.4397
GSE62254	GSM1523729	4.76116
GSE62254	GSM1523937	4.91856
GSE62254	GSM1524050	4.95088
GSE62254	GSM1523970	5.01312
GSE62254	GSM1523960	5.14121
GSE62254	GSM1523809	6.10582
GSE62254	GSM1524060	6.21958
GSE62254	GSM1524011	6.4325
GSE62254	GSM1523957	6.4942
GSE62254	GSM1523923	7.03923
GSE62254	GSM1523816	7.72427
GSE62254	GSM1523883	8.71303
GSE62254	GSM1523865	9.9289
GSE62254	GSM1523926	10.0454
GSE62254	GSM1523857	-13.3852
GSE62254	GSM1523955	-9.00633
GSE62254	GSM1523834	-7.72713
GSE62254	GSM1523827	-7.36594
GSE62254	GSM1523980	-6.52433
GSE62254	GSM1524042	-6.46378
GSE62254	GSM1524037	-6.36386
GSE62254	GSM1523986	-6.18453
GSE62254	GSM1523839	-6.10822
GSE62254	GSM1523969	-5.85604
GSE62254	GSM1523768	-5.81084
GSE62254	GSM1523832	-5.44776
GSE62254	GSM1524009	-4.75352
GSE62254	GSM1523778	-4.7474
GSE62254	GSM1524034	-4.35093
GSE62254	GSM1523993	-3.43349
GSE62254	GSM1523784	-2.78
GSE62254	GSM1523884	-2.66303
GSE62254	GSM1523804	-2.47681
GSE62254	GSM1524021	-2.46289
GSE62254	GSM1524024	-2.10097
GSE62254	GSM1523967	-1.99392
GSE62254	GSM1523836	-1.95335
GSE62254	GSM1523994	-1.89167
GSE62254	GSM1523826	-1.63334
GSE62254	GSM1523995	-1.40332
GSE62254	GSM1523783	-1.31399
GSE62254	GSM1523852	-1.19267
GSE62254	GSM1523987	-1.16128
GSE62254	GSM1523748	-0.664165
GSE62254	GSM1523812	-0.601708
GSE62254	GSM1523815	-0.435964
GSE62254	GSM1523806	0.0205667
GSE62254	GSM1523881	0.156359
GSE62254	GSM1523745	0.321
GSE62254	GSM1523855	0.453023
GSE62254	GSM1523890	0.670076
GSE62254	GSM1523820	0.929816
GSE62254	GSM1523765	0.982769
GSE62254	GSM1524020	1.16068
GSE62254	GSM1523976	1.57812
GSE62254	GSM1523944	1.63301
GSE62254	GSM1524028	2.34759
GSE62254	GSM1524036	3.13631
GSE62254	GSM1523747	3.48965
GSE62254	GSM1524027	3.90153
GSE62254	GSM1523942	4.03487
GSE62254	GSM1523985	4.03771
GSE62254	GSM1523946	4.48531
GSE62254	GSM1524003	4.80689
GSE62254	GSM1523973	5.35734
GSE62254	GSM1524071	5.50518
GSE62254	GSM1524017	5.90733
GSE62254	GSM1523877	6.22256
GSE62254	GSM1523953	6.71867
GSE62254	GSM1523998	7.25279
GSE62254	GSM1524018	8.1327
GSE62254	GSM1524012	8.9467
GSE62254	GSM1523882	12.5728
GSE62254	GSM1524022	-8.28509
GSE62254	GSM1523789	-6.73446
GSE62254	GSM1523989	-6.72895
GSE62254	GSM1524044	-6.25702
GSE62254	GSM1523769	-5.39798
GSE62254	GSM1523872	-4.03017
GSE62254	GSM1524019	-3.6985
GSE62254	GSM1523919	-3.45914
GSE62254	GSM1523817	-3.35523
GSE62254	GSM1523845	-2.16291
GSE62254	GSM1523951	-1.66493
GSE62254	GSM1523786	-1.56102
GSE62254	GSM1524007	-1.31752
GSE62254	GSM1523972	0.0515857
GSE62254	GSM1524038	0.243226
GSE62254	GSM1523904	0.406743
GSE62254	GSM1523843	0.594487
GSE62254	GSM1524015	0.739248
GSE62254	GSM1524016	1.21496
GSE62254	GSM1523781	1.29859
GSE62254	GSM1524004	1.56691
GSE62254	GSM1524040	1.69615
GSE62254	GSM1523879	2.59195
GSE62254	GSM1524072	2.66708
GSE62254	GSM1524033	3.33211
GSE62254	GSM1523831	3.69258
GSE62254	GSM1524005	3.74808
GSE62254	GSM1524023	3.79067
GSE62254	GSM1523941	4.00406
GSE62254	GSM1523819	4.02495
GSE62254	GSM1523943	4.04041
GSE62254	GSM1523777	4.05136
GSE62254	GSM1524043	4.05468
GSE62254	GSM1523908	4.26996
GSE62254	GSM1523992	4.62368
GSE62254	GSM1523803	4.69454
GSE62254	GSM1523997	5.28539
GSE62254	GSM1524031	5.28957
GSE62254	GSM1523782	5.74695
GSE62254	GSM1523966	5.97433
GSE62254	GSM1523940	6.17161
GSE62254	GSM1523873	6.17704
GSE62254	GSM1523934	6.2803
GSE62254	GSM1523978	6.42334
GSE62254	GSM1524014	7.29943
GSE62254	GSM1523959	7.38397
GSE62254	GSM1523818	7.64464
GSE62254	GSM1523787	10.0023
GSE62254	GSM1523950	11.8204
TCGA	TCGA-RD-A8N2	-24.5056
TCGA	TCGA-VQ-A94P	-20.5229
TCGA	TCGA-BR-A4J9	-20.4385
TCGA	TCGA-BR-A4IV	-19.8854
TCGA	TCGA-RD-A8N4	-19.1447
TCGA	TCGA-FP-8209	-19.0868
TCGA	TCGA-BR-8371	-18.9974
TCGA	TCGA-D7-A747	-17.9528
TCGA	TCGA-RD-A7BW	-17.6289
TCGA	TCGA-BR-8384	-17.5475
TCGA	TCGA-BR-A4J7	-16.3485
TCGA	TCGA-CD-A489	-15.6425
TCGA	TCGA-BR-8592	-15.4104
TCGA	TCGA-BR-A44T	-15.4032
TCGA	TCGA-BR-8365	-15.3512
TCGA	TCGA-BR-8364	-13.774
TCGA	TCGA-BR-4279	-13.7069
TCGA	TCGA-BR-4187	-13.3003
TCGA	TCGA-BR-6564	-13.0414
TCGA	TCGA-FP-8210	-12.051
TCGA	TCGA-BR-8297	-11.8482
TCGA	TCGA-BR-A4J5	-11.8072
TCGA	TCGA-D7-8574	-11.6932
TCGA	TCGA-BR-8380	-11.6012
TCGA	TCGA-BR-6563	-11.2463
TCGA	TCGA-BR-6457	-10.5012
TCGA	TCGA-RD-A8N0	-10.3166
TCGA	TCGA-VQ-A91Y	-10.2376
TCGA	TCGA-HU-A4GY	-9.94038
TCGA	TCGA-D7-A748	-9.91746
TCGA	TCGA-RD-A8N9	-9.82965
TCGA	TCGA-BR-6803	-9.75468
TCGA	TCGA-MX-A5UG	-9.58598
TCGA	TCGA-D7-8579	-9.51679
TCGA	TCGA-CD-5798	-9.46695
TCGA	TCGA-BR-8682	-9.40012
TCGA	TCGA-BR-8291	-9.12829
TCGA	TCGA-KB-A93G	-8.98954
TCGA	TCGA-CD-8530	-8.93241
TCGA	TCGA-BR-6705	-8.60954
TCGA	TCGA-ZA-A8F6	-8.4903
TCGA	TCGA-BR-8080	-8.16492
TCGA	TCGA-BR-A4J8	-7.74637
TCGA	TCGA-CD-5813	-7.52944
TCGA	TCGA-D7-8578	-7.33036
TCGA	TCGA-RD-A8N6	-7.31696
TCGA	TCGA-RD-A8N5	-7.28559
TCGA	TCGA-BR-7959	-7.20211
TCGA	TCGA-MX-A663	-6.93717
TCGA	TCGA-BR-6710	-6.569
TCGA	TCGA-BR-8369	-6.41294
TCGA	TCGA-IN-8462	-6.40835
TCGA	TCGA-BR-7901	-6.31678
TCGA	TCGA-VQ-A8PQ	-6.26611
TCGA	TCGA-BR-A4J6	-6.07865
TCGA	TCGA-CG-4301	-5.92397
TCGA	TCGA-RD-A7BS	-5.78252
TCGA	TCGA-D7-6522	-5.52067
TCGA	TCGA-BR-8686	-5.50178
TCGA	TCGA-BR-8060	-5.46597
TCGA	TCGA-BR-7196	-5.46236
TCGA	TCGA-BR-8683	-5.3381
TCGA	TCGA-CD-8524	-5.23023
TCGA	TCGA-CD-5803	-5.05187
TCGA	TCGA-CG-4475	-4.91112
TCGA	TCGA-FP-A4BF	-4.8853
TCGA	TCGA-BR-8690	-4.85577
TCGA	TCGA-D7-A4Z0	-4.82044
TCGA	TCGA-BR-8590	-4.56245
TCGA	TCGA-BR-6709	-4.52754
TCGA	TCGA-BR-7957	-4.51564
TCGA	TCGA-CD-8534	-4.49763
TCGA	TCGA-HU-A4GJ	-4.27967
TCGA	TCGA-BR-4201	-4.18062
TCGA	TCGA-ZQ-A9CR	-4.16221
TCGA	TCGA-VQ-A8PM	-4.15875
TCGA	TCGA-IN-7808	-4.10688
TCGA	TCGA-IN-A7NR	-4.09788
TCGA	TCGA-BR-8367	-4.04488
TCGA	TCGA-R5-A805	-4.00149
TCGA	TCGA-BR-8373	-3.95499
TCGA	TCGA-IN-A7NU	-3.91775
TCGA	TCGA-BR-8366	-3.82876
TCGA	TCGA-BR-A4CS	-3.79593
TCGA	TCGA-B7-A5TK	-3.71698
TCGA	TCGA-VQ-A8DU	-3.70135
TCGA	TCGA-FP-7998	-3.64907
TCGA	TCGA-CD-A4MH	-3.63928
TCGA	TCGA-BR-4256	-3.54623
TCGA	TCGA-FP-7916	-3.49119
TCGA	TCGA-RD-A8MW	-3.46225
TCGA	TCGA-BR-8677	-3.46189
TCGA	TCGA-CG-5719	-3.35787
TCGA	TCGA-B7-A5TN	-3.29641
TCGA	TCGA-BR-7722	-3.29314
TCGA	TCGA-BR-8059	-3.06743
TCGA	TCGA-IN-AB1V	-2.97509
TCGA	TCGA-BR-6453	-2.91962
TCGA	TCGA-VQ-A8PD	-2.89919
TCGA	TCGA-BR-6456	-2.82443
TCGA	TCGA-D7-6818	-2.68175
TCGA	TCGA-BR-7197	-2.66505
TCGA	TCGA-D7-6524	-2.66241
TCGA	TCGA-D7-6521	-2.66092
TCGA	TCGA-BR-4191	-2.65917
TCGA	TCGA-SW-A7EB	-2.58008
TCGA	TCGA-CD-A486	-2.53956
TCGA	TCGA-HU-8610	-2.53101
TCGA	TCGA-BR-8588	-2.45008
TCGA	TCGA-CG-4477	-2.43906
TCGA	TCGA-VQ-A8P8	-2.43835
TCGA	TCGA-HU-A4H6	-2.39708
TCGA	TCGA-CD-A48A	-2.34921
TCGA	TCGA-D7-8575	-2.30558
TCGA	TCGA-CD-8529	-2.24113
TCGA	TCGA-3M-AB46	-2.21987
TCGA	TCGA-BR-8077	-2.20612
TCGA	TCGA-BR-8483	-2.18952
TCGA	TCGA-VQ-A927	-2.00023
TCGA	TCGA-BR-6801	-1.97654
TCGA	TCGA-D7-A6EX	-1.96907
TCGA	TCGA-VQ-A8E2	-1.95446
TCGA	TCGA-CG-5717	-1.78036
TCGA	TCGA-CD-A48C	-1.71191
TCGA	TCGA-VQ-A91A	-1.69534
TCGA	TCGA-CD-A487	-1.69012
TCGA	TCGA-VQ-A91Q	-1.67205
TCGA	TCGA-CD-5804	-1.64793
TCGA	TCGA-HU-A4HB	-1.60927
TCGA	TCGA-BR-8296	-1.59405
TCGA	TCGA-EQ-8122	-1.55628
TCGA	TCGA-RD-A8N1	-1.54969
TCGA	TCGA-BR-A44U	-1.5023
TCGA	TCGA-VQ-A94U	-1.45779
TCGA	TCGA-R5-A7O7	-1.44771
TCGA	TCGA-IN-A6RN	-1.31792
TCGA	TCGA-VQ-A8DV	-1.31297
TCGA	TCGA-BR-7717	-1.28301
TCGA	TCGA-VQ-AA64	-1.24397
TCGA	TCGA-F1-A448	-1.1798
TCGA	TCGA-BR-8058	-1.11005
TCGA	TCGA-CG-5734	-1.03212
TCGA	TCGA-IN-8663	-0.878763
TCGA	TCGA-CG-4443	-0.852967
TCGA	TCGA-VQ-A8PC	-0.828811
TCGA	TCGA-D7-8570	-0.795614
TCGA	TCGA-BR-8289	-0.726149
TCGA	TCGA-HU-A4GD	-0.640776
TCGA	TCGA-VQ-A94R	-0.626845
TCGA	TCGA-BR-7715	-0.462345
TCGA	TCGA-IN-A6RJ	-0.405521
TCGA	TCGA-D7-6520	-0.392345
TCGA	TCGA-CG-4438	-0.363315
TCGA	TCGA-HU-A4H5	-0.30636
TCGA	TCGA-BR-8485	-0.24729
TCGA	TCGA-HU-A4GQ	-0.190138
TCGA	TCGA-VQ-AA6K	-0.161683
TCGA	TCGA-CD-8525	-0.127223
TCGA	TCGA-CG-4305	-0.06976
TCGA	TCGA-BR-6458	0.0113854
TCGA	TCGA-D7-A4YU	0.0837003
TCGA	TCGA-CD-A4MG	0.14217
TCGA	TCGA-D7-A6F2	0.222079
TCGA	TCGA-VQ-A8P3	0.242367
TCGA	TCGA-D7-8572	0.261329
TCGA	TCGA-BR-8687	0.307853
TCGA	TCGA-CD-8526	0.378908
TCGA	TCGA-BR-7723	0.399491
TCGA	TCGA-HU-8238	0.41878
TCGA	TCGA-VQ-A923	0.427779
TCGA	TCGA-IN-A6RR	0.468314
TCGA	TCGA-IN-A6RL	0.475094
TCGA	TCGA-VQ-A922	0.503096
TCGA	TCGA-HU-A4GC	0.528927
TCGA	TCGA-BR-8286	0.557572
TCGA	TCGA-MX-A5UJ	0.602088
TCGA	TCGA-RD-A8NB	0.92055
TCGA	TCGA-BR-8484	0.941565
TCGA	TCGA-VQ-AA6J	1.00081
TCGA	TCGA-RD-A8MV	1.02526
TCGA	TCGA-BR-8486	1.11112
TCGA	TCGA-BR-8381	1.13869
TCGA	TCGA-CG-4466	1.22853
TCGA	TCGA-FP-8631	1.25697
TCGA	TCGA-HU-A4G3	1.26411
TCGA	TCGA-D7-6527	1.27472
TCGA	TCGA-BR-7958	1.30188
TCGA	TCGA-F1-A72C	1.32405
TCGA	TCGA-VQ-A928	1.32668
TCGA	TCGA-HU-A4GH	1.44388
TCGA	TCGA-IN-A7NT	1.45503
TCGA	TCGA-FP-7735	1.5343
TCGA	TCGA-CD-8527	1.53915
TCGA	TCGA-BR-7704	1.57246
TCGA	TCGA-CG-4444	1.57667
TCGA	TCGA-IN-7806	1.6195
TCGA	TCGA-IP-7968	1.73295
TCGA	TCGA-B7-A5TJ	1.84852
TCGA	TCGA-BR-A4J4	1.91025
TCGA	TCGA-VQ-A8PK	2.02679
TCGA	TCGA-BR-8382	2.15952
TCGA	TCGA-CG-5718	2.16014
TCGA	TCGA-FP-8099	2.20841
TCGA	TCGA-CG-4306	2.30366
TCGA	TCGA-IN-A6RS	2.32871
TCGA	TCGA-BR-8081	2.3407
TCGA	TCGA-CD-5801	2.40234
TCGA	TCGA-CG-5732	2.43005
TCGA	TCGA-HF-7132	2.43647
TCGA	TCGA-BR-4257	2.48826
TCGA	TCGA-VQ-A91U	2.50691
TCGA	TCGA-VQ-A8PP	2.57808
TCGA	TCGA-BR-4267	2.58077
TCGA	TCGA-VQ-A925	2.593
TCGA	TCGA-CD-8532	2.59919
TCGA	TCGA-CG-5723	2.63942
TCGA	TCGA-CD-8531	2.70616
TCGA	TCGA-BR-8676	2.71471
TCGA	TCGA-FP-8211	2.76565
TCGA	TCGA-D7-6815	2.76931
TCGA	TCGA-FP-A9TM	2.78774
TCGA	TCGA-B7-A5TI	2.85451
TCGA	TCGA-BR-8284	2.85954
TCGA	TCGA-D7-A6F0	2.87354
TCGA	TCGA-VQ-A8PF	2.89307
TCGA	TCGA-HU-A4G2	2.90233
TCGA	TCGA-CD-8533	2.91943
TCGA	TCGA-HU-8604	2.95936
TCGA	TCGA-VQ-A8DZ	3.10191
TCGA	TCGA-HU-A4HD	3.31395
TCGA	TCGA-HU-A4H2	3.33522
TCGA	TCGA-R5-A7ZI	3.40785
TCGA	TCGA-MX-A666	3.43856
TCGA	TCGA-D7-6822	3.5261
TCGA	TCGA-VQ-A8E7	3.54223
TCGA	TCGA-CG-5725	3.55819
TCGA	TCGA-HU-A4GF	3.56598
TCGA	TCGA-R5-A7ZE	3.69132
TCGA	TCGA-RD-A7C1	3.71554
TCGA	TCGA-VQ-AA6F	3.72086
TCGA	TCGA-IN-AB1X	3.76492
TCGA	TCGA-VQ-A8PH	3.80088
TCGA	TCGA-BR-8295	3.86349
TCGA	TCGA-BR-7716	3.869
TCGA	TCGA-KB-A93J	4
TCGA	TCGA-BR-6565	4.01525
TCGA	TCGA-F1-6875	4.02643
TCGA	TCGA-CG-4441	4.08204
TCGA	TCGA-CG-4469	4.10107
TCGA	TCGA-HF-7133	4.12519
TCGA	TCGA-CG-5722	4.13629
TCGA	TCGA-D7-A6EY	4.17674
TCGA	TCGA-VQ-A94O	4.19465
TCGA	TCGA-D7-6519	4.23218
TCGA	TCGA-HU-A4H3	4.26428
TCGA	TCGA-VQ-A91V	4.31152
TCGA	TCGA-R5-A7ZR	4.32337
TCGA	TCGA-VQ-A8PU	4.40874
TCGA	TCGA-KB-A93H	4.43677
TCGA	TCGA-SW-A7EA	4.52019
TCGA	TCGA-BR-8487	4.54462
TCGA	TCGA-BR-6566	4.63693
TCGA	TCGA-VQ-AA6G	4.69142
TCGA	TCGA-VQ-A8P5	4.75323
TCGA	TCGA-CG-4465	4.7734
TCGA	TCGA-BR-A4PF	4.79509
TCGA	TCGA-VQ-AA6A	4.80638
TCGA	TCGA-KB-A6F7	4.81291
TCGA	TCGA-CD-5800	4.84463
TCGA	TCGA-HU-A4GX	4.91401
TCGA	TCGA-CD-8535	4.97363
TCGA	TCGA-D7-A74A	5.03373
TCGA	TCGA-VQ-A91K	5.11148
TCGA	TCGA-VQ-AA68	5.22994
TCGA	TCGA-BR-8678	5.25101
TCGA	TCGA-HJ-7597	5.30716
TCGA	TCGA-VQ-A8PJ	5.34637
TCGA	TCGA-VQ-A91X	5.4181
TCGA	TCGA-HU-A4H4	5.45563
TCGA	TCGA-BR-4253	5.57908
TCGA	TCGA-VQ-A92D	5.67024
TCGA	TCGA-D7-6525	5.69534
TCGA	TCGA-CG-4436	5.76642
TCGA	TCGA-D7-5578	5.86032
TCGA	TCGA-CG-5721	5.946
TCGA	TCGA-CG-5720	5.95815
TCGA	TCGA-BR-6852	5.98945
TCGA	TCGA-CG-4440	5.99325
TCGA	TCGA-VQ-A91S	6.12774
TCGA	TCGA-HU-A4GP	6.20337
TCGA	TCGA-VQ-A91Z	6.26832
TCGA	TCGA-F1-6874	6.29448
TCGA	TCGA-VQ-A91D	6.29773
TCGA	TCGA-R5-A7ZF	6.31964
TCGA	TCGA-VQ-A8PE	6.35014
TCGA	TCGA-D7-8576	6.35038
TCGA	TCGA-VQ-A8DT	6.36933
TCGA	TCGA-VQ-A91N	6.45864
TCGA	TCGA-BR-8591	6.48128
TCGA	TCGA-FP-A8CX	6.53878
TCGA	TCGA-BR-6707	6.55486
TCGA	TCGA-HU-8249	6.56664
TCGA	TCGA-B7-5818	6.56957
TCGA	TCGA-BR-A4QL	6.60996
TCGA	TCGA-D7-5577	6.67386
TCGA	TCGA-D7-A6EZ	6.70892
TCGA	TCGA-VQ-AA6D	6.79088
TCGA	TCGA-HF-7134	6.95052
TCGA	TCGA-HU-8608	6.97766
TCGA	TCGA-CD-5799	6.98223
TCGA	TCGA-CG-5724	7.07179
TCGA	TCGA-VQ-A8E0	7.10038
TCGA	TCGA-BR-6802	7.19859
TCGA	TCGA-CG-4437	7.20616
TCGA	TCGA-HU-A4GU	7.53259
TCGA	TCGA-BR-8589	7.6058
TCGA	TCGA-RD-A7BT	7.61868
TCGA	TCGA-D7-6526	7.64571
TCGA	TCGA-HU-8244	7.73544
TCGA	TCGA-VQ-A8PX	7.83899
TCGA	TCGA-VQ-A8E3	7.9004
TCGA	TCGA-VQ-A8PB	7.92998
TCGA	TCGA-BR-8361	7.97065
TCGA	TCGA-VQ-A94T	8.02012
TCGA	TCGA-FP-7829	8.17305
TCGA	TCGA-VQ-A924	8.17367
TCGA	TCGA-HU-A4G8	8.20603
TCGA	TCGA-BR-4280	8.21324
TCGA	TCGA-HU-A4H8	8.34265
TCGA	TCGA-BR-6452	8.4539
TCGA	TCGA-BR-8372	8.62493
TCGA	TCGA-VQ-A91E	8.71719
TCGA	TCGA-BR-6455	8.81324
TCGA	TCGA-IN-A6RI	9.08341
TCGA	TCGA-HU-A4G9	9.7952
TCGA	TCGA-CD-8528	9.89473
TCGA	TCGA-BR-8680	10.1195
TCGA	TCGA-D7-8573	10.1255
TCGA	TCGA-VQ-A8PO	10.2418
TCGA	TCGA-HU-A4GT	10.2885
TCGA	TCGA-D7-A4YX	10.3626
TCGA	TCGA-VQ-AA69	11.0094
TCGA	TCGA-BR-8368	11.1383
TCGA	TCGA-D7-A6EV	11.292
TCGA	TCGA-HU-8602	11.3635
TCGA	TCGA-HU-A4H0	11.5335
TCGA	TCGA-D7-6528	12.3279
TCGA	TCGA-HF-A5NB	12.613
TCGA	TCGA-BR-7707	13.3431
TCGA	TCGA-F1-6177	13.5365
TCGA	TCGA-VQ-A8P2	13.8255
TCGA	TCGA-CG-5726	15.0625
