# Supplementary material for: Histone deacetylase-mediated tumor microenvironment characteristics and synergistic immunotherapy in gastric cancer
Source: Theranostics. 2023 Aug 18;13(13):4574–600. doi: 10.7150/thno.86928 (PMC10465215; doi:10.7150/thno.86928)
Supplement: Supplementary file 1 — Supplementary figures and tables. [file thnov13p4574s1.zip › TableS 6.xlsx]

## Sheet: Sheet1
sTable 6 Primers and knock-down sequences of related genes
Oligonucleotides information
GAPDH(Homo sapiens）	Forward：TCAAGGCTGAGAACGGGAAG
	Reverse：GGACTCCACGACGTACTCAG
GPX4(Homo sapiens）	Forward：CGGAATTCATGAGCCTCGGCCGCCTTTG
	Reverse：CCGCTCGAGGAAATAGTGGGGCAGGTCCT
GPX4(Mus musculus)	Forward：GCCTGGATAAGTACAGGGGTT
	Reverse：CATGCAGATCGACTAGCTGAG
si-NC(Homo sapiens)	5’-UUCUCCGAACGUGUCACGUTT-3'
	5’-ACGUGACACGUUCGGAGAATT-3'
si-GPX4(Homo sapiens）	5’-UGGUGAUAGAGAAGGACCUTT-3'
	5’-AGGUCCUUCUCUAUCACCATT-3'
sh-NC(Mus musculus)	5’-CGCTTCCGCGGCCCGTTCAA-3'
sh-GPX4（Mus musculus）	5’-ATGCCATCAAATGGAACTTTA-3'
